# Supplementary material for: Stress granules plug and stabilize damaged endolysosomal membranes
Source: Nature. 2023 Nov 15;623(7989):1062–9. doi: 10.1038/s41586-023-06726-w (PMC10686833; doi:10.1038/s41586-023-06726-w)
Supplement: Supplementary file 20 — Source Data Fig. 1 [file 41586_2023_6726_MOESM20_ESM.xlsx]

## Sheet: 1b
	(G3BP1 puncta area/cell area)
		1 min	20 min
	Exp#1	0.0032	0.1622
	Exp#2	0.0001823	0.245
	Exp#3	0.0003443	0.2812		Table Analyzed	G3BP1_live_CellG3BP1
					Column B	20 min
					vs.	vs.
					Column A	1 min
					Unpaired t test
					P value	0.003
					P value summary	**
					Significantly different (P < 0.05)?	Yes
					One- or two-tailed P value?	Two-tailed
					t, df	t=6.48, df=4
					How big is the difference?
					Mean of column A	0.00124
					Mean of column B	0.229
					Difference between means (B - A) ± SEM	0.228 ± 0.0352
					95% confidence interval	0.130 to 0.326
					R squared (eta squared)	0.913
					F test to compare variances
					F, DFn, Dfd	1292, 2, 2
					P value	0.002
					P value summary	**
					Significantly different (P < 0.05)?	Yes
					Data analyzed
					Sample size, column A	3
					Sample size, column B	3

## Sheet: 1c
	(GAL-3 puncta area/cell area)
		1 min	20 min
	Exp#1	0.003455	0.2911
	Exp#2	0.00072318	0.21112
	Exp#3	0.0002445	0.3113
					Table Analyzed	GAL3_live_cell
					Column B	20 min
					vs.	vs.
					Column A	1 min
					Unpaired t test
					P value	<0.001
					P value summary	***
					Significantly different (P < 0.05)?	Yes
					One- or two-tailed P value?	Two-tailed
					t, df	t=8.81, df=4
					How big is the difference?
					Mean of column A	0.00147
					Mean of column B	0.271
					Difference between means (B - A) ± SEM	0.270 ± 0.0306
					95% confidence interval	0.185 to 0.355
					R squared (eta squared)	0.951
					F test to compare variances
					F, DFn, Dfd	936, 2, 2
					P value	0.002
					P value summary	**
					Significantly different (P < 0.05)?	Yes
					Data analyzed
					Sample size, column A	3
					Sample size, column B	3

## Sheet: 1d
	% positive structures observed live-cell imaging
		G3BP1+	GAL3+	GAL-3+/G3BP1+
	Exp#1	8	11	81
	Exp#2	11	11	88
	Exp#3	3	5	92

## Sheet: 1e
	Spatial Pattern Analysis
	code used												dataset used:
	# load data												x	y	group
	mydata <- xy_exp_1_2												25.693	11.544	A	A=G3BP1
													26.062	10.915	B	B=GAL-3
	# create point pattern object												25.432	12.412	A
	mypp <- ppp(mydata$x, mydata$y, window = owin(xrange = range(mydata$x), yrange = range(mydata$y)))												24.846	13.324	B
													26.452	20.13	A
	# calculate lambda value												26.915	19.696	B
	n_A <- sum(mydata$group == "A")												26.828	25.743	A
	lambda <- n_A / mypp$window$area												26.742	25.975	B
													27.031	26.004	A
	# generate random point pattern												27.378	22.503	B
	myrandompp <- runifpoint(n = nrow(mydata), win = mypp$window)												23.906	25.02	B
													23.385	25.801	A
	# calculate distances between A and B points												33.888	14.951	B
	AB_points <- mypp[mydata$group == "A"]												33.772	15.298	A
	dist_AB <- nncross(AB_points, mypp[mydata$group == "B"])												34.496	12.521	B
													33.686	12.347	A
	# calculate distances between A and random points												41.787	15.732	B
	AR_points <- mypp[mydata$group == "A"]												41.411	15.443	A
	dist_AR <- nncross(AR_points, myrandompp)												40.832	13.678	B
													40.601	13.389	A
	# calculate number of random distances less than or equal to dist_AB												151	158	A
	num_randsim_ge_AB <- sum(dist_AR <= dist_AB)												152.833	168.833	B
													235.5	129.5	A
	# perform Monte Carlo simulation												246.167	132.167	B
	n_sim <- 1000												266.167	128.167	A
	pvalue <- (num_randsim_ge_AB + 1) / (n_sim + 1)												275.5	128.833	B
													182.167	212.833	A
	# print p-value												182.833	221.5	B
	print(pvalue)												325.5	144.833	A
													325.5	149.5	B
													197.167	429.167	A
													205.167	437.167	B
													159.5	398.5	A
													166.833	407.167	B
													169.833	459.5	A
													173.167	466.167	B
													522.75	258.75	A
													522.5	257	B
													519.75	275	A
													528.75	276	B

## Sheet: 1g
	%observed G3BP1 capping events
	Exp#1	65
	Exp#2	77
	Exp#3	88

## Sheet: 1i
	Intensity curve plot
	code used											representative dataset used
	ggplot(SG_dynamics_ipsdm, aes(x = Time, y = Intensity, color = Marker)) +											Time	Intensity	Marker	Replicate
	geom_smooth(aes(group = interaction(Marker, Replicate)), method = "loess", se = TRUE, size = 0.8) +											70	1015	G3BP1	1
	geom_point() +											75	1150	G3BP1	1
	labs(x = "Time", y = "Intensity") +											80	1424	G3BP1	1
	scale_color_manual(values = c("magenta", "green")) +											85	1643	G3BP1	1
	theme(panel.background = element_rect(fill = "white"),											90	1764	G3BP1	1
	panel.grid.major = element_blank(),											95	1886	G3BP1	1
	panel.grid.minor = element_blank(),											100	1920	G3BP1	1
	axis.line = element_line(color = "black", size = 0.2),											105	2011	G3BP1	1
	axis.text = element_text(size = 22),											70	890	G3BP1	2
	axis.title = element_blank())											75	1307	G3BP1	2
												80	1453	G3BP1	2
												85	1675	G3BP1	2
												90	1702	G3BP1	2
												95	1848	G3BP1	2
												100	1929	G3BP1	2
												105	2136	G3BP1	2
												70	793	G3BP1	3
												75	1360	G3BP1	3
												80	1497	G3BP1	3
												85	1629	G3BP1	3
												90	1783	G3BP1	3
												95	1910	G3BP1	3
												100	2056	G3BP1	3
												105	2182	G3BP1	3
												70	255	GAL-3	1
												75	290	GAL-3	1
												80	410	GAL-3	1
												85	456	GAL-3	1
												90	1506	GAL-3	1
												95	1748	GAL-3	1
												100	1789	GAL-3	1
												105	1903	GAL-3	1
												70	270	GAL-3	2
												75	295	GAL-3	2
												80	320	GAL-3	2
												85	348	GAL-3	2
												90	890	GAL-3	2
												95	1675	GAL-3	2
												100	1890	GAL-3	2
												105	2035	GAL-3	2
												70	268	GAL-3	3
												75	281	GAL-3	3
												80	305	GAL-3	3
												85	378	GAL-3	3
												90	1189	GAL-3	3
												95	1578	GAL-3	3
												100	1698	GAL-3	3
												105	1790	GAL-3	3

## Sheet: 1k
		Intensity values for plot 1k (see also Supplementary Videos 1-8)
	Time (s)	MFI (AU)		Representative Experiment used in panel 1j
	20	100
	40	120
	60	175
	80	230
	100	372
	120	410
	Time (s)			Exp.#2
	20	99
	40	115
	60	180
	80	225
	100	365
	120	400
	Time (s)			Exp.#3
	20	100
	40	190
	60	260
	80	340
	100	480
	120	580
