# Supplementary material for: Stress granules plug and stabilize damaged endolysosomal membranes
Source: Nature. 2023 Nov 15;623(7989):1062–9. doi: 10.1038/s41586-023-06726-w (PMC10686833; doi:10.1038/s41586-023-06726-w)
Supplement: Supplementary file 21 — Source Data Fig. 2 [file 41586_2023_6726_MOESM21_ESM.xlsx]

## Sheet: 2d
	Intensity profile
	distance / um	cond int	memb int
	0	0	0.05473
	0.07663	0	0.04986
	0.15327	0	0.05429
	0.2299	0	0.06909
	0.30654	0	0.07253
	0.38317	0	0.07601
	0.4598	0	0.07327
	0.53644	0	0.08145
	0.61307	0	0.10598
	0.6897	0	0.11426
	0.76634	0	0.12416
	0.84297	0	0.12518
	0.91961	0	0.12724
	0.99624	0	0.13148
	1.07287	0	0.13244
	1.14951	0	0.1436
	1.22614	0	0.15686
	1.30278	0	0.16865
	1.37941	0	0.18668
	1.45604	0.00378	0.20946
	1.53268	0.00681	0.23132
	1.60931	0.00527	0.23668
	1.68595	0.02485	0.26642
	1.76258	0.03753	0.27445
	1.83921	0.01981	0.29053
	1.91585	0.02473	0.31023
	1.99248	0.05824	0.33819
	2.06911	0.0953	0.35942
	2.14575	0.09729	0.37349
	2.22238	0.08636	0.38306
	2.29902	0.0734	0.42818
	2.37565	0.07523	0.45245
	2.45228	0.10157	0.42026
	2.52892	0.16494	0.36413
	2.60555	0.21962	0.30093
	2.68219	0.27625	0.27233
	2.75882	0.29018	0.23315
	2.83545	0.31009	0.18658
	2.91209	0.33407	0.14664
	2.98872	0.36843	0.12133
	3.06536	0.39628	0.12187
	3.14199	0.42552	0.11195
	3.21862	0.48716	0.10024
	3.29526	0.55408	0.06964
	3.37189	0.6002	0.04479
	3.44852	0.56829	0.0137
	3.52516	0.54691	0.01137
	3.60179	0.54159	0.00612
	3.67843	0.67737	0.00963
	3.75506	0.70929	0.01209
	3.83169	0.76186	0.01618
	3.90833	0.74271	0.02018
	3.98496	0.68306	0.01399
	4.0616	0.74679	0.01587
	4.13823	0.79099	0.01398
	4.21486	0.86378	0.01209
	4.2915	0.90644	0.00401
	4.36813	0.87116	0
	4.44477	0.86793	0
	4.5214	0.92606	0.00586
	4.59803	1	0.01014
	4.67467	0.99904	0.01209
	4.7513	0.94431	0.01209
	4.82793	0.8338	0.01209
	4.90457	0.87664	0.01209
	4.9812	0.96539	0.01209
	5.05784	0.99041	0.01209
	5.13447	0.94503	0.01209
	5.2111	0.81907	0.01244
	5.28774	0.64848	0.01392
	5.36437	0.53679	0.03828
	5.44101	0.51914	0.06488
	5.51764	0.50946	0.11786
	5.59427	0.52422	0.2441
	5.67091	0.50476	0.44068
	5.74754	0.42177	0.68821
	5.82417	0.33887	0.84587
	5.90081	0.28257	0.96252
	5.97744	0.24049	1
	6.05408	0.22268	0.99416
	6.13071	0.20573	0.93236
	6.20734	0.18813	0.85781
	6.28398	0.15789	0.80181
	6.36061	0.12961	0.76266
	6.43725	0.10542	0.71469
	6.51388	0.08316	0.61604
	6.59051	0.07095	0.5562
	6.66715	0.06079	0.5046
	6.74378	0.05719	0.52706
	6.82042	0.04208	0.55043
	6.89705	0.01953	0.57717
	6.97368	0.01894	0.54958
	7.05032	0.00029592	0.52765
	7.12695	0	0.48639
	7.20358	0.01746	0.44248
	7.28022	0.01953	0.40466
	7.35685	0.01578	0.39552
	7.43349	0.00474	0.36665
	7.51012	0	0.37931
	7.58675	0	0.36696
	7.66339	0	0.3689
	7.74002	0	0.36687
	7.81666	0	0.36266
	7.89329	0	0.3535
	7.96992	0	0.33376
	8.04656	0	0.31326
	8.12319	0.00225	0.27481
	8.19983	0.000769392	0.25005
	8.27646	0	0.23851
	8.35309	0	0.22375
	8.42973	0	0.25017

## Sheet: 2g
		% GUV survival
		-G3BP1	+G3BP1/-condensate	+G3BP1/+condensate
		14.2857	45.946	73.6842
		31.6832	47.0588	65.7895
		35.7143	46.67	79.5918
	Mean	27.2277	46.5583	73.0218
	SEM	6.5748	0.32608	3.99814

## Sheet: 2h-j
			PANEL	SUBPANEL	CONTENT	METHODOLOGY	ACCESS
			A	ALL	Representative snapshots of damaged vesicles undergoing plugging upon mixing of solutions in the presence of LLPS interactions. A side view of the sliced system is presented to show the contents of the vesicle.	Simulation trajectory files from LAMMPS (.xyz format) were rendered using the Ovito visualisation tool (see Methods section and corresponding references).	Non applicable
			B	TOP	Number of solution particles (not part of a condensate body) exchanged between the inner and outer compartments before pore closure for different initial pore sizes and modes of particle interaction (see legend).	Exchanged solution numbers were computed from vesicle surface reconstruction, condensate clustering and positional analysis as described in the Methods section.	https://github.com/cvanhille/SGporecondensation
			B	BOTTOM	Pore lifetime (time from simulation start until complete pore closure) for different initial pore sizes and modes of particle interaction (see legend).	Pore lifetimes were computed from the surface reconstruction algorithm (see Methods section), which allows to evaluate pore sizes, over different frames of each simulation trajectory.	https://github.com/cvanhille/SGporecondensation
			B	ALL	All results shown here correspond to high protein concentration (cp/cl = 0.57). The interaction strength for LLPS-type interactions is 1.5 kT, for wetting interactions it is 0.1 kT.	Each point corresponds to the average over 10 different replicas for the same conditions and the error bars correspond to the standard deviation of these statistics. Plots were generated with Python.	https://github.com/cvanhille/SGporecondensation
			C	ALL	Representative snapshots of droplet nucleation and merging over time until full plugging at short time intervals. A side view of the sliced system is presented to show the contents of the vesicle.	Simulation trajectory files from LAMMPS (.xyz format) were rendered using the Ovito visualisation tool (see Methods section and corresponding references).	Non applicable
