# Supplementary material for: Stress granules plug and stabilize damaged endolysosomal membranes
Source: Nature. 2023 Nov 15;623(7989):1062–9. doi: 10.1038/s41586-023-06726-w (PMC10686833; doi:10.1038/s41586-023-06726-w)
Supplement: Supplementary file 22 — Source Data Fig. 3 [file 41586_2023_6726_MOESM22_ESM.xlsx]

## Sheet: 3b
		IPSDM G3BP1/2 NF			IPSDM WT
	G3BP1	0.0021	0.00134	0.000967	0.253	0.252	0.288
	G3BP2	0.00118	0.00032	0.0003234	0.309	0.285	0.312
	Table Analyzed	SG_area_wt_ko_fig3
	Two-way ANOVA	Ordinary							Compare each cell mean with the other cell mean in that row
	Alpha	0.05
									Number of families	1
	Source of Variation	% of total variation	P value	P value summary	Significant?				Number of comparisons per family	2
	Interaction	0.46	0.03	*	Yes				Alpha	0.05
	Row Factor	0.419	0.04	*	Yes
	Column Factor	98.6	<0.001	***	Yes				Šídák's multiple comparisons test	Mean Diff.	95.00% CI of diff.	Below threshold?	Summary	Adjusted P Value
	ANOVA table	SS	DF	MS	F (DFn, DFd)	P value			iPSDM G3BP1/2nf - iPSDM WT
	Interaction	0.00111	1	0.00111	F (1, 8) = 6.96	P=0.03			G3BP1	-0.263	-0.291 to -0.235	Yes	***	<0.001
	Row Factor	0.00102	1	0.00102	F (1, 8) = 6.35	P=0.04			G3BP2	-0.301	-0.330 to -0.273	Yes	***	<0.001
	Column Factor	0.239	1	0.239	F (1, 8) = 1493	P<0.001
	Residual	0.00128	8	0.00016
									Test details	Mean 1	Mean 2	Mean Diff.	SE of diff.	N1
	Difference between column means
	Mean of iPSDM G3BP1/2nf	0.00104							iPSDM G3BP1/2nf - iPSDM WT
	Mean of iPSDM WT	0.283							G3BP1	0.00147	0.264	-0.263	0.0103	3
	Difference between means	-0.282							G3BP2	0.000608	0.302	-0.301	0.0103	3
	SE of difference	0.0073
	95% CI of difference	-0.299 to -0.265
	Difference between row means
	Mean of G3BP1	0.133
	Mean of G3BP2	0.151
	Difference between means	-0.0184
	SE of difference	0.0073
	95% CI of difference	-0.0352 to -0.00156
	Interaction CI
	Mean diff, A1 - B1	-0.263
	Mean diff, A2 - B2	-0.301
	(A1 -B1) - (A2 - B2)	0.0385
	95% CI of difference	0.00485 to 0.0722
	(B1 - A1) - (B2 - A2)	-0.0385
	95% CI of difference	-0.0722 to -0.00485
	Data summary
	Number of columns (Column Factor)	2
	Number of rows (Row Factor)	2
	Number of values	12

## Sheet: 3e
IPSDM WT
	LLOMe			Washout + 10min
Relative Intensity	0.25	0.14	0.22	0.85	0.87	0.76
	Exp#1	Exp#2	Exp#3	Exp#1	Exp#2	Exp#3
	Table Analyzed	LTR_WT
	Column B	Washout + 10min
	vs.	vs.
	Column A	LLOMe
	Unpaired t test
	P value	<0.001
	P value summary	***
	Significantly different (P < 0.05)?	Yes
	One- or two-tailed P value?	Two-tailed
	t, df	t=13.2, df=4
	How big is the difference?
	Mean of column A	0.203
	Mean of column B	0.827
	Difference between means (B - A) ± SEM	0.623 ± 0.0471
	95% confidence interval	0.492 to 0.754
	R squared (eta squared)	0.978
	F test to compare variances
	F, DFn, Dfd	1.06, 2, 2
	P value	0.97
	P value summary	ns
	Significantly different (P < 0.05)?	No
	Data analyzed
	Sample size, column A	3
	Sample size, column B	3

## Sheet: 3f
	IPSDM G3BP NF
		LLOMe			Washout + 10min
	Relative Intensity	0.21	0.11	0.205	0.15	0.12	0.134
		Exp#1	Exp#2	Exp#3	Exp#1	Exp#2	Exp#3
		Table Analyzed	LTR_KO
		Column B	Washout + 10min
		vs.	vs.
		Column A	LLOMe
		Paired t test
		P value	0.25
		P value summary	ns
		Significantly different (P < 0.05)?	No
		One- or two-tailed P value?	Two-tailed
		t, df	t=1.59, df=2
		Number of pairs	3
		How big is the difference?
		Mean of differences (B - A)	-0.0403
		SD of differences	0.0439
		SEM of differences	0.0254
		95% confidence interval	-0.149 to 0.0688
		R squared (partial eta squared)	0.558
		How effective was the pairing?
		Correlation coefficient (r)	0.869
		P value (one tailed)	0.16
		P value summary	ns
		Was the pairing significantly effective?	No

## Sheet: 3g
		LLOMe			Washout + 10min
	WT	0.25	0.14	0.22	0.85	0.87	0.76
	G3BP1/2 NF	0.21	0.11	0.205	0.11	0.17	0.134
	Table Analyzed	IPSDM WT vs G3BP NF						Compare each cell mean with the other cell mean in that column
	Two-way ANOVA	Ordinary						Number of families	1
	Alpha	0.05						Number of comparisons per family	2
								Alpha	0.05
	Source of Variation	% of total variation	P value	P value summary	Significant?
	Interaction	33	<0.001	***	Yes			Šídák's multiple comparisons test	Mean Diff.	95.00% CI of diff.	Below threshold?	Summary	Adjusted P Value
	Row Factor	38.9	<0.001	***	Yes
	Column Factor	26	<0.001	***	Yes			WT - KO
								LLOMe	0.0283	-0.0878 to 0.144	No	ns	0.77
	ANOVA table	SS	DF	MS	F (DFn, DFd)			Washout + 10min	0.689	0.573 to 0.805	Yes	***	<0.001
	Interaction	0.327	1	0.327	F (1, 8) = 122
	Row Factor	0.386	1	0.386	F (1, 8) = 143
	Column Factor	0.258	1	0.258	F (1, 8) = 95.9			Test details	Mean 1	Mean 2	Mean Diff.	SE of diff.	N1
	Residual	0.0215	8	0.00269
								WT - KO
	Difference between column means							LLOMe	0.203	0.175	0.0283	0.0423	3
	Mean of LLOMe	0.189						Washout + 10min	0.827	0.138	0.689	0.0423	3
	Mean of Washout + 10min	0.482
	Difference between means	-0.293
	SE of difference	0.0299
	95% CI of difference	-0.362 to -0.224
	Difference between row means
	Mean of WT	0.515
	Mean of KO	0.157
	Difference between means	0.359
	SE of difference	0.0299
	95% CI of difference	0.289 to 0.428
	Interaction CI
	Mean diff, A1 - B1	-0.623
	Mean diff, A2 - B2	0.037
	(A1 -B1) - (A2 - B2)	-0.66
	95% CI of difference	-0.798 to -0.522
	(B1 - A1) - (B2 - A2)	0.66
	95% CI of difference	0.522 to 0.798
	Data summary
	Number of columns (Column Factor)	2
	Number of rows (Row Factor)	2
	Number of values	12

## Sheet: 3h
	see also CLEM methods
	Luminal (LTR+)	Cytosolic (LTR-)		%G3BP1 association with lysosomes (lumen) or cytosol
Field #1	85	15
Field #2	88	12
Field #3	72	28
Field #4	89	11
Field #5	68	32
Field #6	91	9
Field #7	69	31
Field #8	87	13
Field #9	81	19
Field #10	92	8
