# Supplementary material for: Stress granules plug and stabilize damaged endolysosomal membranes
Source: Nature. 2023 Nov 15;623(7989):1062–9. doi: 10.1038/s41586-023-06726-w (PMC10686833; doi:10.1038/s41586-023-06726-w)
Supplement: Supplementary file 23 — Source Data Fig. 4 [file 41586_2023_6726_MOESM23_ESM.xlsx]

## Sheet: 4a
		rep1	rep2	rep3	rep1	rep2	rep3
	GENE	rd1	rd1	rd1	wt	wt	wt
	DCP1A	950.031	1155.2	961.219	3575.11	3395.75	4116.5
	EIF2S1	1679.02	1937.11	1893.5	4378.56	3828.8	4340.27
	G3BP1	5802.71	7333.68	7476.84	14513.3	14477.1	16123.8
	TIA1	1528.52	1430.94	1491.44	2505.31	2374.08	2594.84
	ZNFX1	5650.33	10174.1	7777.61	37682.2	37019.7	42268
			Transcript data obtained from a previously published dataset				https://doi.org/10.1242/jcs.252973

## Sheet: 4c
	Uninfected 24 h	Mtb ΔRD1 24 h	Mtb WT 24 h	Uninfected 48 h	Mtb ΔRD1 48 h	Mtb WT 48 h
rep1	0.25	0.38	1.04	0.17	0.36	0.93
rep2	0.21	0.32	0.96	0.22	0.31	1.04
rep3	0.23	0.29	1.07	0.18	0.32	1.07
	see also original blots

## Sheet: 4d
		Representative experiment used in plot 4d
							rep 2			rep 3
		Mtb ΔRD1	Mtb WT				Mtb ΔRD1 | Mtb WT			Mtb ΔRD1 | Mtb WT
	cell#1	0.03	0.242				0.03	0.239		0.02	0.221
	cell#2	0.03	0.22				0.01	0.25		0.02	0.198
	cell#3	0.02	0.17				0.02	0.19		0.07	0.18
	cell#4	0	0.11				0.02	0.09		0.05	0.164
	cell#5	0.02	0.133				0.07	0.124		0.03	0.115
	cell#6	0.04	0.124				0.05	0.117		0.02	0.118
	cell#7	0.08	0.103				0.04	0.126		0.01	0.119
	cell#8	0.05	0.152				0.11	0.16		0.01	0.201
	cell#9	0.03	0.09				0.06	0.1		0.105	0.204
	cell#10	0.01	0.118				0.01	0.1		0.02	0.13
		Table Analyzed	G3BP1_area
		Column B	Mtb WT
		vs.	vs.
		Column A	Mtb ΔRD1
		Unpaired t test
		P value	<0.001
		P value summary	***
		Significantly different (P < 0.05)?	Yes
		One- or two-tailed P value?	Two-tailed
		t, df	t=6.589, df=18
		How big is the difference?
		Mean of column A	0.031
		Mean of column B	0.1462
		Difference between means (B - A) ± SEM	0.1152 ± 0.01748
		95% confidence interval	0.07847 to 0.1519
		R squared (eta squared)	0.7069
		F test to compare variances
		F, DFn, Dfd	5.127, 9, 9
		P value	0.02
		P value summary	*
		Significantly different (P < 0.05)?	Yes

## Sheet: 4e
	Representative experiment used in plot 4e					rep2			rep3
	Mtb ΔRD1	Mtb WT				Mtb ΔRD1	Mtb WT		Mtb ΔRD1	Mtb WT
cell#1	0.07	0.13				0.01	0.1		0.01	0.113
cell#2	0.03	0.09				0.015	0.162		0.029	0.134
cell#3	0.03	0.23				0.028	0.154		0.012	0.157
cell#4	0.05	0.122				0.033	0.146		0.038	0.169
cell#5	0.04	0.15				0.042	0.108		0.074	0.184
cell#6	0.001	0.092				0.051	0.12		0.085	0.195
cell#7	0	0.12				0.062	0.172		0.079	0.207
cell#8	0	0.114				0.073	0.114		0.087	0.217
cell#9	0.01	0.23				0.089	0.166		0.115	0.196
cell#10	0.02	0.09				0.091	0.208		0.109	0.146
	Table Analyzed	GAL3_area
	Column B	Mtb WT
	vs.	vs.
	Column A	Mtb ΔRD1
	Unpaired t test
	P value	<0.001
	P value summary	***
	Significantly different (P < 0.05)?	Yes
	One- or two-tailed P value?	Two-tailed
	t, df	t=6.118, df=18
	How big is the difference?
	Mean of column A	0.0251
	Mean of column B	0.1368
	Difference between means (B - A) ± SEM	0.1117 ± 0.01826
	95% confidence interval	0.07334 to 0.1501
	R squared (eta squared)	0.6753
	F test to compare variances
	F, DFn, Dfd	4.999, 9, 9
	P value	0.03
	P value summary	*
	Significantly different (P < 0.05)?	Yes

## Sheet: 4f
	Representative experiment used in plot 4f					Rep2			Rep 3
	Mtb ΔRD1	Mtb WT				Mtb ΔRD1	Mtb WT		Mtb ΔRD1	Mtb WT
cell#1	0.01	0.045				0.018	0.119		0.035	0.175466
cell#2	0.04	0.214				0.042	0.186		0.012	0.09741
cell#3	0.03	0.089				0.036	0.072		0.106	0.187934
cell#4	0.02	0.201				0.023	0.232		0.023	0.161866
cell#5	0.05	0.028				0.058	0.151		0.071	0.152908
cell#6	0.01	0.219				0.012	0.176		0.031	0.214297
cell#7	0.03	0.037				0.035	0.103		0.048	0.184911
cell#8	0.06	0.268				0.095	0.259		0.086	0.27027
cell#9	0.02	0.182				0.028	0.135		0.043	0.15385
cell#10	0.04	0.101				0.047	0.194		0.076	0.124214
	Table Analyzed	ZNFX1_area
	Column B	Mtb WT
	vs.	vs.
	Column A	Mtb ΔRD1
	Unpaired t test
	P value	0.001
	P value summary	**
	Significantly different (P < 0.05)?	Yes
	One- or two-tailed P value?	Two-tailed
	t, df	t=3.788, df=18
	How big is the difference?
	Mean of column A	0.031
	Mean of column B	0.1384
	Difference between means (B - A) ± SEM	0.1074 ± 0.02835
	95% confidence interval	0.04783 to 0.1670
	R squared (eta squared)	0.4436
	F test to compare variances
	F, DFn, Dfd	28.06, 9, 9
	P value	<0.001
	P value summary	***
	Significantly different (P < 0.05)?	Yes
	Data analyzed
	Sample size, column A	10
	Sample size, column B	10

## Sheet: 4j
		Mtb WT	Mtb ΔRD1
	tissue section #1	0.01	0.00013
	tissue section #2	0.02	0.001
	tissue section #3	0.012	0.00993
	tissue section #4	0.00923	0.0003
	tissue section #5	0.01722	0.0033
	tissue section #6	0.01922	0.0011
	tissue section #7	0.0013	0.00093
	tissue section #8	0.0185	0.0012
	tissue section #9	0.02631	0.00167
	tissue section #10	0.011	0.00159
	Table Analyzed	G3BP1_tissue
	Column B	Mtb ΔRD1
	vs.	vs.
	Column A	Mtb WT
	Unpaired t test
	P value	<0.001
	P value summary	***
	Significantly different (P < 0.05)?	Yes
	One- or two-tailed P value?	Two-tailed
	t, df	t=5.09, df=18
	How big is the difference?
	Mean of column A	0.0145
	Mean of column B	0.00212
	Difference between means (B - A) ± SEM	-0.0124 ± 0.00243
	95% confidence interval	-0.0175 to -0.00726
	R squared (eta squared)	0.59
	F test to compare variances
	F, DFn, Dfd	6.11, 9, 9
	P value	0.01
	P value summary	*
	Significantly different (P < 0.05)?	Yes
	Data analyzed
	Sample size, column A	10
	Sample size, column B	10

## Sheet: 4k
		Mtb WT	Mtb ΔRD1
	tissue section #1	0.0233	0.0001
	tissue section #2	0.0281	0.0017
	tissue section #3	0.0111	0.000171
	tissue section #4	0.01282	0.00912
	tissue section #5	0.015	0.008
	tissue section #6	0.01224	0.00816
	tissue section #7	0.011	0.00077
	tissue section #8	0.017	0.00032
	tissue section #9	0.0162	0.0002
	tissue section #10	0.024	0.00133
	Table Analyzed	GAL3_tissue
	Column B	Mtb ΔRD1
	vs.	vs.
	Column A	Mtb WT
	Unpaired t test
	P value	<0.001
	P value summary	***
	Significantly different (P < 0.05)?	Yes
	One- or two-tailed P value?	Two-tailed
	t, df	t=6.25, df=18
	How big is the difference?
	Mean of column A	0.0171
	Mean of column B	0.00299
	Difference between means (B - A) ± SEM	-0.0141 ± 0.00225
	95% confidence interval	-0.0188 to -0.00935
	R squared (eta squared)	0.685
	F test to compare variances
	F, DFn, Dfd	2.52, 9, 9
	P value	0.18
	P value summary	ns
	Significantly different (P < 0.05)?	No

## Sheet: 4m
		Mtb WT replication curve											Mtb DRD1 replication curve
		iPSDM WT			iPSDM G3BPnf								iPSDM WT			iPSDM G3BPnf
	24h	10.13	9.35	10.7	9.48	8.89	11.63						8.13	7.22	11.2	9.69	10.04	11.12
	48h	13.34	14.78	15.56	18.79	17.16	18.28						9.17	9.87	11.45	11.63	12.26	10.92
	72h	19.26	18.15	21.23	23.94	24.39	26.83						11.32	10.45	11.18	14.65	15.62	13.29
		rep1	rep2	rep3	rep1	rep2	rep3						rep1	rep2	rep3	rep1	rep2	rep3
	Table Analyzed	Mtb WT										Table Analyzed	Mtb DRD1
	Two-way ANOVA	Ordinary										Two-way ANOVA	Ordinary
	Alpha	0.05										Alpha	0.05
	Source of Variation	% of total variation	P value	P value summary	Significant?							Source of Variation	% of total variation	P value	P value summary	Significant?
	Interaction	4.47	0.007	**	Yes							Interaction	6.099	0.24	ns	No
	Row Factor	84.5	<0.001	***	Yes							Row Factor	42.51	0.002	**	Yes
	Column Factor	7.52	<0.001	***	Yes							Column Factor	28.41	0.002	**	Yes
	ANOVA table	SS	DF	MS	F (DFn, DFd)	P value						ANOVA table	SS	DF	MS	F (DFn, DFd)	P value
	Interaction	23.9	2	11.9	F (2, 12) = 7.66	P=0.007						Interaction	4.41	2	2.205	F (2, 12) = 1.593	P=0.24
	Row Factor	452	2	226	F (2, 12) = 145	P<0.001						Row Factor	30.74	2	15.37	F (2, 12) = 11.10	P=0.002
	Column Factor	40.2	1	40.2	F (1, 12) = 25.8	P<0.001						Column Factor	20.54	1	20.54	F (1, 12) = 14.84	P=0.002
	Residual	18.7	12	1.56								Residual	16.61	12	1.384
	Difference between column means											Difference between column means
	Mean of iPSDM WT	14.7										Mean of iPSDM WT	9.999
	Mean of iPSDM G3BPnf	17.7										Mean of iPSDM G3BPnf	12.14
	Difference between means	-2.99										Difference between means	-2.137
	SE of difference	0.589										SE of difference	0.5547
	95% CI of difference	-4.27 to -1.71										95% CI of difference	-3.345 to -0.9282
	Data summary											Data summary
	Number of columns (Column Factor)	2										Number of columns (Column Factor)	2
	Number of rows (Row Factor)	3										Number of rows (Row Factor)	3
	Number of values	18										Number of values	18
	Compare each cell mean with the other cell mean in that row											Compare each cell mean with the other cell mean in that row
	Number of families	1										Number of families	1
	Number of comparisons per family	3										Number of comparisons per family	3
	Alpha	0.05										Alpha	0.05
	Šídák's multiple comparisons test	Mean Diff.	95.00% CI of diff.	Below threshold?	Summary	Adjusted P Value						Šídák's multiple comparisons test	Mean Diff.	95.00% CI of diff.	Below threshold?	Summary	Adjusted P Value
	iPSDM WT - iPSDM G3BPnf											iPSDM WT - iPSDM G3BPnf
	Row 1	0.06	-2.76 to 2.88	No	ns	>0.99						Row 1	-1.433	-4.095 to 1.228	No	ns	0.41
	Row 2	-3.52	-6.34 to -0.692	Yes	*	0.01						Row 2	-1.44	-4.101 to 1.221	No	ns	0.41
	Row 3	-5.51	-8.33 to -2.68	Yes	***	<0.001						Row 3	-3.537	-6.198 to -0.8753	Yes	**	0.009
	Test details	Mean 1	Mean 2	Mean Diff.	SE of diff.	N1						Test details	Mean 1	Mean 2	Mean Diff.	SE of diff.	N1
	iPSDM WT - iPSDM G3BPnf											iPSDM WT - iPSDM G3BPnf
	Row 1	10.1	10	0.06	1.02	3						Row 1	8.85	10.28	-1.433	0.9607	3
	Row 2	14.6	18.1	-3.52	1.02	3						Row 2	10.16	11.6	-1.44	0.9607	3
	Row 3	19.5	25.1	-5.51	1.02	3						Row 3	10.98	14.52	-3.537	0.9607	3
		Compare each cell mean with the other cell mean in that row
		Number of families	1
		Number of comparisons per family	3
		Alpha	0.05
		Šídák's multiple comparisons test	Mean Diff.	95.00% CI of diff.	Below threshold?	Summary	Adjusted P Value
		iPSDM WT - iPSDM G3BPnf
		Row 1	-1.433	-4.095 to 1.228	No	ns	0.41
		Row 2	-1.44	-4.101 to 1.221	No	ns	0.41
		Row 3	-3.537	-6.198 to -0.8753	Yes	**	0.009
		Test details	Mean 1	Mean 2	Mean Diff.	SE of diff.	N1
		iPSDM WT - iPSDM G3BPnf
		Row 1	8.85	10.28	-1.433	0.9607	3
		Row 2	10.16	11.6	-1.44	0.9607	3
		Row 3	10.98	14.52	-3.537	0.9607	3
