# Supplementary material for: Stress granules plug and stabilize damaged endolysosomal membranes
Source: Nature. 2023 Nov 15;623(7989):1062–9. doi: 10.1038/s41586-023-06726-w (PMC10686833; doi:10.1038/s41586-023-06726-w)
Supplement: Supplementary file 24 — Source Data Extended Data Fig. 1 [file 41586_2023_6726_MOESM24_ESM.xlsx]

## Sheet: Extended_Data_1a
	G3BP1 puncta area per cell								co-localisation GAL-3 (SRCC)
Field#	UT	LLOMe			Table Analyzed	G3BP1
1	0.000111	0.19877							0.234
2	0.000452	0.181248			Column B	LLOMe			0.1333
3	0.000376	0.126351			vs.	vs.			0.42321
4	0.00039	0.164482			Column A	UT			0.2234
5	0.001222	0.2514							0.32313
6	0.000173	0.165563			Unpaired t test				0.2245
7	0.000531	0.176693			P value	<0.001			0.1212
8	0.000512	0.246968			P value summary	***			0.2619
9	0.000332	0.2313			Significantly different (P < 0.05)?	Yes			0.118
10	0.000311	0.192367			One- or two-tailed P value?	Two-tailed			0.1399
					t, df	t=15.4, df=18
					How big is the difference?
					Mean of column A	0.000441
					Mean of column B	0.194
					Difference between means (B - A) ± SEM	0.193 ± 0.0126
					95% confidence interval	0.167 to 0.219
					R squared (eta squared)	0.929
					F test to compare variances
					F, DFn, Dfd	16953, 9, 9
					P value	<0.001
					P value summary	***
					Significantly different (P < 0.05)?	Yes
					Data analyzed
					Sample size, column A	10
					Sample size, column B	10

## Sheet: Extended_Data_1b
	poly-A (oligo-dT) puncta area per cell								co-localisation w G3BP1 (SRCC)
Field#	UT	LLOMe
1	0.000221	0.232873			Table Analyzed	polya			0.944
2	0.000413	0.255709							0.926
3	0.000296	0.165298			Column B	LLOMe			0.927
4	0.000367	0.205427			vs.	vs.			0.928
5	0.000121	0.239522			Column A	UT			0.928
6	0.000432	0.183774							0.929
7	0.000278	0.240172			Unpaired t test				0.928
8	0.000376	0.286359			P value	<0.001			0.823
9	0.000184	0.368091			P value summary	***			0.817
10	0.000281	0.210926			Significantly different (P < 0.05)?	Yes			0.901
					One- or two-tailed P value?	Two-tailed
					t, df	t=13.1, df=18
					How big is the difference?
					Mean of column A	0.000297
					Mean of column B	0.239
					Difference between means (B - A) ± SEM	0.239 ± 0.0181
					95% confidence interval	0.200 to 0.277
					R squared (eta squared)	0.906
					F test to compare variances
					F, DFn, Dfd	318656, 9, 9
					P value	<0.001
					P value summary	***
					Significantly different (P < 0.05)?	Yes
					Data analyzed
					Sample size, column A	10
					Sample size, column B	10

## Sheet: Extended_Data_1c
	EIF3B puncta area per cell
Field#	UT	LLOMe		Table Analyzed	eif3b				co-localisation w G3BP1 (SRCC)
1	0.000114	0.243486							0.842
2	0.000372	0.188951		Column B	LLOMe				0.841
3	0.000267	0.258707		vs.	vs.				0.946
4	0.000333	0.210607		Column A	UT				0.845
5	0.000187	0.222825							0.848
6	0.000421	0.275383		Unpaired t test					0.947
7	0.000252	0.207694		P value	<0.001				0.843
8	0.000348	0.180982		P value summary	***				0.949
9	0.000155	0.299214		Significantly different (P < 0.05)?	Yes				0.844
10	0.000269	0.251399		One- or two-tailed P value?	Two-tailed				0.85
				t, df	t=19.3, df=18
				How big is the difference?
				Mean of column A	0.000272
				Mean of column B	0.234
				Difference between means (B - A) ± SEM	0.234 ± 0.0121
				95% confidence interval	0.208 to 0.259
				R squared (eta squared)	0.954
				F test to compare variances
				F, DFn, Dfd	149676, 9, 9
				P value	<0.001
				P value summary	***
				Significantly different (P < 0.05)?	Yes
				Data analyzed
				Sample size, column A	10
				Sample size, column B	10

## Sheet: Extended_Data_1d
	EIF4G puncta area per cell			Table Analyzed	eif4g				co-localisation w G3BP1 (SRCC)
Field#	UT	LLOMe							0.935
1	0.000314	0.214516		Column B	LLOMe				0.842
2	0.000123	0.264091		vs.	vs.				0.828
3	0.000428	0.229783		Column A	UT				0.845
4	0.000192	0.196874							0.852
5	0.000254	0.239039		Unpaired t test					0.826
6	0.000365	0.281655		P value	<0.001				0.883
7	0.000289	0.197346		P value summary	***				0.823
8	0.000177	0.233227		Significantly different (P < 0.05)?	Yes				0.85
9	0.000413	0.307579		One- or two-tailed P value?	Two-tailed				0.925
10	0.000236	0.274108		t, df	t=20.8, df=18
				How big is the difference?
				Mean of column A	0.000279
				Mean of column B	0.244
				Difference between means (B - A) ± SEM	0.244 ± 0.0117
				95% confidence interval	0.219 to 0.268
				R squared (eta squared)	0.96
				F test to compare variances
				F, DFn, Dfd	132174, 9, 9
				P value	<0.001
				P value summary	***
				Significantly different (P < 0.05)?	Yes
				Data analyzed
				Sample size, column A	10
				Sample size, column B	10

## Sheet: Extended_Data_1e
	G3BP2 puncta area per cell								co-localisation w G3BP1 (SRCC)
Field#	UT	LLOMe		Table Analyzed	G3BP2
1	8.57e-06	0.252283							0.793
2	1.2e-05	0.16252		Column B	LLOMe				0.791
3	1.82e-05	0.18899		vs.	vs.				0.789
4	5.44e-05	0.283043		Column A	UT				0.79
5	6.66e-05	0.210021							0.795
6	5.43e-05	0.264901		Unpaired t test					0.796
7	8.95e-05	0.192541		P value	<0.001				0.793
8	2.89e-05	0.248344		P value summary	***				0.791
9	6.11e-05	0.244573		Significantly different (P < 0.05)?	Yes				0.785
10	4.34e-05	0.12785		One- or two-tailed P value?	Two-tailed				0.801
				t, df	t=13.9, df=18
				How big is the difference?
				Mean of column A	4.37e-05
				Mean of column B	0.218
				Difference between means (B - A) ± SEM	0.217 ± 0.0156
				95% confidence interval	0.185 to 0.250
				R squared (eta squared)	0.915
				F test to compare variances
				F, DFn, Dfd	3512516, 9, 9
				P value	<0.001
				P value summary	***
				Significantly different (P < 0.05)?	Yes
				Data analyzed
				Sample size, column A	10
				Sample size, column B	10

## Sheet: Extended_Data_1f
	TIA1 puncta area per cell								co-localisation w G3BP1 (SRCC)
Field#	UT	LLOMe		Table Analyzed	TIA1
1	0.00013	0.177762							0.826
2	0.000177	0.202161		Column B	LLOMe				0.826
3	0.000131	0.237818		vs.	vs.				0.823
4	0.000167	0.181457		Column A	UT				0.823
5	0.000193	0.242245							0.819
6	0.000298	0.163611		Unpaired t test					0.817
7	0.000203	0.169397		P value	<0.001				0.814
8	0	0.186354		P value summary	***				0.812
9	0.000142	0.217858		Significantly different (P < 0.05)?	Yes				0.811
10	9.52e-05	0.231701		One- or two-tailed P value?	Two-tailed				0.822
				t, df	t=21.6, df=18
				How big is the difference?
				Mean of column A	0.000154
				Mean of column B	0.201
				Difference between means (B - A) ± SEM	0.201 ± 0.00932
				95% confidence interval	0.181 to 0.220
				R squared (eta squared)	0.963
				F test to compare variances
				F, DFn, Dfd	145377, 9, 9
				P value	<0.001
				P value summary	***
				Significantly different (P < 0.05)?	Yes
				Data analyzed
				Sample size, column A	10
				Sample size, column B	10

## Sheet: Extended_Data_1g
	PABPC1 puncta area per cell								co-localisation w G3BP1 (SRCC)
Field#	UT	LLOMe		Table Analyzed	PABPC1				0.866
1	0.000201	0.24364							0.866
2	0.000394	0.287644		Column B	LLOMe				0.865
3	0.000309	0.124956		vs.	vs.				0.862
4	0.000513	0.146393		Column A	UT				0.862
5	0.000449	0.1344							0.765
6	8.88e-05	0.140868		Unpaired t test					0.764
7	0.000202	0.149495		P value	<0.001				0.76
8	0.000166	0.169362		P value summary	***				0.755
9	0.000218	0.153625		Significantly different (P < 0.05)?	Yes				0.751
10	9.14e-05	0.195908		One- or two-tailed P value?	Two-tailed
				t, df	t=10.4, df=18
				How big is the difference?
				Mean of column A	0.000263
				Mean of column B	0.175
				Difference between means (B - A) ± SEM	0.174 ± 0.0167
				95% confidence interval	0.139 to 0.209
				R squared (eta squared)	0.858
				F test to compare variances
				F, DFn, Dfd	128667, 9, 9
				P value	<0.001
				P value summary	***
				Significantly different (P < 0.05)?	Yes
				Data analyzed
				Sample size, column A	10
				Sample size, column B	10
