# Supplementary material for: Stress granules plug and stabilize damaged endolysosomal membranes
Source: Nature. 2023 Nov 15;623(7989):1062–9. doi: 10.1038/s41586-023-06726-w (PMC10686833; doi:10.1038/s41586-023-06726-w)
Supplement: Supplementary file 25 — Source Data Extended Data Fig. 2 [file 41586_2023_6726_MOESM25_ESM.xlsx]

## Sheet: Extended_Data_2b
	G3BP1 puncta area per cell			GAL-3 puncta area per cell
Field/Cell#	UT	NaAs02		UT	NaAs02
1	9.7873e-06	0.12314		3.53464e-06	4.32646e-06
2	5.3465e-05	0.325		5.12351e-05	1.43632e-05
3	3.26433e-05	0.242		2.515e-05	2.34646e-05
4	5.236e-05	0.3543		5.12351e-05	0.000346238
5	3.42623e-05	0.17854		5.235e-05	3.557e-05
6	0.0005366	0.2342		0.00025125	0.000134526
7	5.4236e-05	0.145		1.2547e-05	1.54743e-05
8	6.346e-05	0.2345		7.457e-05	1.365e-05
9	5.3463e-05	0.24235		1.5233e-05	1.99842e-05
10	6.2346e-05	0.19457		5.177e-05	9.99472e-05
	Table Analyzed	G3BP1_AS02			Table Analyzed	GAL3_AS02
	Column B	NaAs02			Column B	NaAs02
	vs.	vs.			vs.	vs.
	Column A	UT			Column A	UT
	Unpaired t test				Unpaired t test
	P value	<0.001			P value	0.77
	P value summary	***			P value summary	ns
	Significantly different (P < 0.05)?	Yes			Significantly different (P < 0.05)?	No
	One- or two-tailed P value?	Two-tailed			One- or two-tailed P value?	Two-tailed
	t, df	t=9.91, df=18			t, df	t=0.294, df=18
	How big is the difference?				How big is the difference?
	Mean of column A	9.53e-05			Mean of column A	5.89e-05
	Mean of column B	0.227			Mean of column B	7.08e-05
	Difference between means (B - A) ± SEM	0.227 ± 0.0229			Difference between means (B - A) ± SEM	1.19e-005 ± 4.03e-005
	95% confidence interval	0.179 to 0.275			95% confidence interval	-7.29e-005 to 9.66e-005
	R squared (eta squared)	0.845			R squared (eta squared)	0.00478
	F test to compare variances				F test to compare variances
	F, DFn, Dfd	216083, 9, 9			F, DFn, Dfd	2.20, 9, 9
	P value	<0.001			P value	0.25
	P value summary	***			P value summary	ns
	Significantly different (P < 0.05)?	Yes			Significantly different (P < 0.05)?	No
	Data analyzed				Data analyzed
	Sample size, column A	10			Sample size, column A	10
	Sample size, column B	10			Sample size, column B	10

## Sheet: Extended_Data_2d
	Immunoblot analysis for phospho- (p) and total levels of eIF2a in iPSDM left untreated or treated with NaAsO2 (0.5mM) or LLOMe (1mM) at the indicated time points.
	ACTB was used as a loading control
	sodium arsenite (NaAsO2)
	Untreated	10 min	20 min	40 min	60 min
	0.12	0.82	0.89	1.05	0.92
	0.14	0.74	0.92	0.98	0.96
	0.11	0.78	0.92	1.02	0.98
	LLOMe 1mM
	Untreated	5 min	10 min	15 min
	0.11	0.19	0.55	0.98
	0.09	0.33	0.58	0.96
	0.08	0.29	0.47	1.15

## Sheet: Extended_Data_2f
	G3BP1 puncta per cell area
	Experiment	Untreated	LLOMe	LLOMe + CHX	LLOMe + Emetine
	#1	0.003	0.37	0.11	0.03
	#2	0.09	0.35	0.09	0.12
	#3	0.01	0.24	0.13	0.05
	Number of families	1
	Number of comparisons per family	6
	Alpha	0.05
	Tukey's multiple comparisons test	Mean Diff.	95.00% CI of diff.	Below threshold?	Summary	Adjusted P Value
	Untreated vs. LLOMe	-0.286	-0.416 to -0.156	Yes	***	<0.001	A-B
	Untreated vs. LLOMe + CHX	-0.0757	-0.206 to 0.0542	No	ns	0.31	A-C
	Untreated vs. LLOMe + Emetine	-0.0323	-0.162 to 0.0975	No	ns	0.85	A-D
	LLOMe vs. LLOMe + CHX	0.21	0.0801 to 0.340	Yes	**	0.004	B-C
	LLOMe vs. LLOMe + Emetine	0.253	0.123 to 0.383	Yes	**	0.001	B-D
	LLOMe + CHX vs. LLOMe + Emetine	0.0433	-0.0865 to 0.173	No	ns	0.72	C-D
	Test details	Mean 1	Mean 2	Mean Diff.	SE of diff.	n1	n2	q	DF
	Untreated vs. LLOMe	0.0343	0.32	-0.286	0.0406	3	3	9.96	8
	Untreated vs. LLOMe + CHX	0.0343	0.11	-0.0757	0.0406	3	3	2.64	8
	Untreated vs. LLOMe + Emetine	0.0343	0.0667	-0.0323	0.0406	3	3	1.13	8
	LLOMe vs. LLOMe + CHX	0.32	0.11	0.21	0.0406	3	3	7.32	8
	LLOMe vs. LLOMe + Emetine	0.32	0.0667	0.253	0.0406	3	3	8.83	8
	LLOMe + CHX vs. LLOMe + Emetine	0.11	0.0667	0.0433	0.0406	3	3	1.51	8
	GAL-3 puncta per cell area
	Experiment	Untreated	LLOMe	LLOMe + CHX	LLOMe + Emetine
	#1	0.009	0.33	0.28	0.276
	#2	0.12	0.29	0.31	0.32
	#3	0.102	0.27	0.269	0.28
	Number of families	1
	Number of comparisons per family	6
	Alpha	0.05
	Tukey's multiple comparisons test	Mean Diff.	95.00% CI of diff.	Below threshold?	Summary	Adjusted P Value
	Untreated vs. LLOMe	-0.22	-0.317 to -0.122	Yes	***	<0.001	A-B
	Untreated vs. LLOMe + CHX	-0.209	-0.307 to -0.112	Yes	***	<0.001	A-C
	Untreated vs. LLOMe + Emetine	-0.215	-0.312 to -0.118	Yes	***	<0.001	A-D
	LLOMe vs. LLOMe + CHX	0.0103	-0.0868 to 0.108	No	ns	0.99	B-C
	LLOMe vs. LLOMe + Emetine	0.00467	-0.0925 to 0.102	No	ns	>0.99	B-D
	LLOMe + CHX vs. LLOMe + Emetine	-0.00567	-0.103 to 0.0915	No	ns	>0.99	C-D
	Test details	Mean 1	Mean 2	Mean Diff.	SE of diff.	n1	n2	q	DF
	Untreated vs. LLOMe	0.077	0.297	-0.22	0.0303	3	3	10.2	8
	Untreated vs. LLOMe + CHX	0.077	0.286	-0.209	0.0303	3	3	9.76	8
	Untreated vs. LLOMe + Emetine	0.077	0.292	-0.215	0.0303	3	3	10	8
	LLOMe vs. LLOMe + CHX	0.297	0.286	0.0103	0.0303	3	3	0.482	8
	LLOMe vs. LLOMe + Emetine	0.297	0.292	0.00467	0.0303	3	3	0.217	8
	LLOMe + CHX vs. LLOMe + Emetine	0.286	0.292	-0.00567	0.0303	3	3	0.264	8

## Sheet: Extended_Data_2h
	G3BP1 puncta / cell area
Field/Cell#	crystals + BAFA1	crystals	Untreated
1	0.1134	0.224	0.1202
2	0.09843	0.235	0.0923
3	0.0833	0.28842	0.1175
4	0.124	0.2411	0.0899
5	0.115	0.2458	0.1136
6	0.0356	0.253	0.1001
7	0.0822	0.262	0.1067
8	0.108	0.245	0.0854
9	0.0845	0.2911	0.1112
10	0.126565	0.2763	0.0798
	Number of families	1
	Number of comparisons per family	3
	Alpha	0.05
	Tukey's multiple comparisons test	Mean Diff.	95.00% CI of diff.	Below threshold?	Summary	Adjusted P Value
	crystals + BAFA1 vs. crystals	-0.159	-0.184 to -0.135	Yes	****	<0.0001	A-B
	crystals + BAFA1 vs. Untreated	-0.00457	-0.0290 to 0.0199	No	ns	0.8888	A-C
	crystals vs. Untreated	0.155	0.130 to 0.179	Yes	****	<0.0001	B-C
	Test details	Mean 1	Mean 2	Mean Diff.	SE of diff.	n1	n2	q	DF
	crystals + BAFA1 vs. crystals	0.0971	0.256	-0.159	0.00986	10	10	22.8	27
	crystals + BAFA1 vs. Untreated	0.0971	0.102	-0.00457	0.00986	10	10	0.655	27
	crystals vs. Untreated	0.256	0.102	0.155	0.00986	10	10	22.2	27
	ANOVA summary
	F	169
	P value	<0.0001
	P value summary	****
	Significant diff. among means (P < 0.05)?	Yes
	R squared	0.926
	Brown-Forsythe test
	F (DFn, DFd)	0.918 (2, 27)
	P value	0.4113
	P value summary	ns
	Are SDs significantly different (P < 0.05)?	No
	Bartlett's test
	Bartlett's statistic (corrected)	3.39
	P value	0.1837
	P value summary	ns
	Are SDs significantly different (P < 0.05)?	No
	ANOVA table	SS	DF	MS	F (DFn, DFd)	P value
	Treatment (between columns)	0.164	2	0.082	F (2, 27) = 169	P<0.0001
	Residual (within columns)	0.0131	27	0.000486
	Total	0.177	29
	Data summary
	Number of treatments (columns)	3
	Number of values (total)	30

## Sheet: Extended_Data_2k
	% G3BP1 associated with LAMP1 (fixed cells)						co-localisation G3BP1/LAMP1 (fixed cells) SRCC
	Untreated	LLOMe
	2	64					0.5324
	3	76					0.23234
	1	45					0.324
	1	58					0.11
	2	47					0.1356
	0	73					0.215
	2	75					0.124
	4	71					0.12325
	2	82					0.178435
	1	73					0.2634
