# Supplementary material for: Stress granules plug and stabilize damaged endolysosomal membranes
Source: Nature. 2023 Nov 15;623(7989):1062–9. doi: 10.1038/s41586-023-06726-w (PMC10686833; doi:10.1038/s41586-023-06726-w)
Supplement: Supplementary file 26 — Source Data Extended Data Fig. 3 [file 41586_2023_6726_MOESM26_ESM.xlsx]

## Sheet: Extended_Data_3d
	FRAP														FIT			Data were fitted to:	Data were fitted to:
	time	01	02	03	04	05	06	07	08	09	10	mean	SD		x	y		y=(I0+(Imax*x/t)/(1+(x/t))	y=(I0+(Imax*x/t)/(1+(x/t))
	-2.639	1	1	1	0.98802	0.998	1	1	0.99944	0.99435	0.99769	0.99775	0.00387		0	0.42755
	-2.371	0.98015	0.99607	0.98676	1	1	0.98024	0.98024	0.98751	1	0.99101	0.9902	0.00844		0.02608	0.44121		where I0 is the initial intensity	where I0 is the initial intensity
	-2.108	0.97907	0.98713	0.97796	0.98967	0.98819	0.97037	0.97037	1.0024	0.98291	0.99539	0.98435	0.01033		0.05215	0.45417		Imax is the maximum intensity	Imax is the maximum intensity
	-1.845	0.97667	0.97219	0.95762	0.98099	0.98318	0.97479	0.97479	1	0.9976	1	0.98178	0.01381		0.07823	0.46649		and t is the half-time of recovery	and t is the half-time of recovery
	-1.582	0.96451	0.97564	0.97685	0.9753	1.00048	0.96491	0.96491	0.99094	0.9736	0.98282	0.977	0.01176		0.10431	0.47821
	-1.319	0.9662	0.97201	0.96174	0.9813	0.99065	0.97814	0.97814	0.97283	0.98025	0.97741	0.97587	0.00815		0.13039	0.48939
	-1.056	0.95903	0.97053	0.96516	0.96694	0.97086	0.97728	0.97728	0.98914	0.98565	0.98337	0.97452	0.00969		0.15646	0.50004
	-0.793	0.9638	0.97044	0.94345	0.95953	0.98006	0.95461	0.95461	0.98021	0.97172	0.97524	0.96537	0.01224		0.18254	0.51022
	-0.53	0.95752	0.95573	0.97204	0.98318	0.97338	0.97157	0.97157	0.95974	0.97112	0.97515	0.9691	0.00868		0.20862	0.51995
	-0.267	0.95821	0.96029	0.95787	0.97528	0.97093	0.96886	0.96886	0.97734	0.97877	0.97407	0.96905	0.00782		0.23469	0.52926
		--	--	--	--	--	--	--	--	--	--	--	--		0.26077	0.53818
		--	--	--	--	--	--	--	--	--	--	--	--		0.267	0.54025
		--	--	--	--	--	--	--	--	--	--	--	--		0.28685	0.54672
	0	0.43438	0.41013	0.39242	0.39938	0.45443	0.45287	0.45287	0.43001	0.42935	0.41968	0.42755	0.02224		0.31292	0.55493
	0.267	0.49982	0.53507	0.50525	0.53238	0.54769	0.55783	0.55783	0.56454	0.54777	0.54403	0.53922	0.02178		0.339	0.5628
	0.53	0.56462	0.59658	0.59656	0.59058	0.61674	0.61482	0.61482	0.63244	0.61234	0.614	0.60535	0.01885		0.36508	0.57037
	0.793	0.6194	0.64011	0.62738	0.64813	0.67149	0.65291	0.65291	0.69215	0.66662	0.66394	0.65351	0.02148		0.39116	0.57765
	1.056	0.66131	0.68064	0.66742	0.6883	0.69767	0.68662	0.68662	0.72636	0.70774	0.70547	0.69081	0.01936		0.41723	0.58466
	1.319	0.6965	0.70808	0.70569	0.72138	0.73512	0.72849	0.72849	0.74821	0.74643	0.74126	0.72597	0.01784		0.44331	0.59141
	1.582	0.71082	0.72762	0.744	0.75519	0.74997	0.74778	0.74778	0.79062	0.7744	0.7478	0.7496	0.022		0.46939	0.59792
	1.845	0.73983	0.74406	0.78489	0.76438	0.77785	0.76659	0.76659	0.78834	0.79597	0.77197	0.77005	0.01806		0.49546	0.6042
	2.108	0.75176	0.76411	0.76674	0.7944	0.78646	0.78162	0.78162	0.808	0.80325	0.78746	0.78254	0.01762		0.52154	0.61025
	2.371	0.76939	0.78353	0.78703	0.79714	0.80221	0.80228	0.80228	0.82427	0.81429	0.80796	0.79904	0.0158		0.53	0.61217
	2.639	0.78072	0.78668	0.80374	0.81302	0.81316	0.81507	0.81507	0.82607	0.8166	0.8372	0.81073	0.01682		0.54762	0.6161
	2.902	0.78574	0.80434	0.81144	0.83297	0.8283	0.82182	0.82182	0.84371	0.82882	0.83823	0.82172	0.01725		0.5737	0.62176
	3.165	0.79641	0.81596	0.824	0.83974	0.83164	0.82697	0.82697	0.83878	0.84534	0.85249	0.82983	0.01597		0.59977	0.62722
	3.433	0.80717	0.82059	0.83209	0.85173	0.83035	0.83294	0.83294	0.84547	0.85621	0.85537	0.83649	0.01582		0.62585	0.63251
	3.696	0.81615	0.83349	0.83389	0.85986	0.85837	0.84909	0.84909	0.86299	0.84733	0.86484	0.84751	0.01557		0.65193	0.63763
	3.959	0.82435	0.83333	0.82841	0.86099	0.8485	0.85763	0.85763	0.86621	0.85635	0.86961	0.8503	0.01608		0.678	0.64258
	4.222	0.82582	0.84189	0.83737	0.8537	0.87515	0.86785	0.86785	0.87634	0.85829	0.86356	0.85678	0.01693		0.70408	0.64739
	4.485	0.83935	0.85079	0.84476	0.86095	0.86851	0.8569	0.8569	0.87814	0.87481	0.87422	0.86053	0.01327		0.73016	0.65204
	4.748	0.83356	0.85882	0.84478	0.86504	0.86157	0.85858	0.85858	0.9002	0.87299	0.87552	0.86296	0.01796		0.75624	0.65656
	5.011	0.84425	0.85225	0.8565	0.87511	0.86765	0.86429	0.86429	0.89758	0.86677	0.8802	0.86689	0.01504		0.78231	0.66094
	5.274	0.85316	0.85815	0.86762	0.87143	0.85767	0.88194	0.88194	0.88638	0.88566	0.88257	0.87265	0.01278		0.793	0.6627
	5.537	0.86156	0.88037	0.86925	0.87535	0.87705	0.86949	0.86949	0.90342	0.88278	0.88397	0.87727	0.01157		0.80839	0.66519
	5.8	0.8511	0.88056	0.87074	0.8666	0.87823	0.89014	0.89014	0.90368	0.88586	0.88149	0.87985	0.01456		0.83447	0.66933
	6.063	0.86395	0.88315	0.86536	0.89058	0.89405	0.89233	0.89233	0.90286	0.88717	0.89371	0.88655	0.0126		0.86054	0.67334
	6.326	0.86438	0.88357	0.87344	0.88392	0.88117	0.89006	0.89006	0.91462	0.89265	0.8762	0.88501	0.01351		0.88662	0.67724
	6.589	0.86049	0.8792	0.86286	0.88884	0.89256	0.88641	0.88641	0.89685	0.89958	0.90135	0.88546	0.01422		0.9127	0.68103
	6.852	0.86314	0.88197	0.87264	0.89651	0.89156	0.89736	0.89736	0.90823	0.8993	0.90047	0.89085	0.01399		0.93877	0.68472
	7.115	0.86758	0.88267	0.88099	0.89204	0.88555	0.88946	0.88946	0.89265	0.90643	0.90122	0.8888	0.01081		0.96485	0.68832
	7.378	0.87128	0.88836	0.89293	0.89855	0.89472	0.88821	0.88821	0.90716	0.90729	0.89621	0.89329	0.01047		0.99093	0.69181
	7.641	0.87738	0.89007	0.88863	0.89572	0.89089	0.88666	0.88666	0.90123	0.90629	0.90513	0.89287	0.00916		1.01701	0.69521
	7.904	0.87604	0.89072	0.88961	0.89752	0.8903	0.89775	0.89775	0.91763	0.91591	0.90821	0.89814	0.0128		1.04308	0.69853
	8.167	0.87569	0.89797	0.89196	0.91646	0.9128	0.91321	0.91321	0.90535	0.91836	0.90307	0.90481	0.01328		1.056	0.70014
	8.43	0.88154	0.89742	0.8856	0.90723	0.90552	0.89362	0.89362	0.91235	0.92107	0.9155	0.90135	0.01307		1.06916	0.70176
	8.693	0.89208	0.9089	0.88745	0.90515	0.88636	0.88731	0.88731	0.92433	0.92113	0.90843	0.90085	0.01467		1.09524	0.70491
	8.956	0.88593	0.89765	0.89337	0.90314	0.90801	0.90359	0.90359	0.92042	0.91191	0.90814	0.90358	0.00969		1.12131	0.70798
	9.219	0.88919	0.90903	0.89126	0.90555	0.91309	0.89848	0.89848	0.92076	0.91399	0.90957	0.90494	0.01031		1.14739	0.71098
	9.482	0.88602	0.90457	0.91155	0.90633	0.90389	0.90268	0.90268	0.91141	0.92293	0.91728	0.90693	0.00996		1.17347	0.7139
	9.745	0.8886	0.90649	0.90151	0.90825	0.92278	0.90303	0.90303	0.93918	0.90849	0.9045	0.90858	0.01362		1.19955	0.71676
	10.008	0.89201	0.89519	0.88457	0.91713	0.90953	0.92532	0.92532	0.92776	0.91305	0.9117	0.91016	0.01505		1.22562	0.71954
	10.271	0.89195	0.92267	0.89633	0.90281	0.91721	0.92703	0.92703	0.93274	0.92512	0.91111	0.9154	0.01419		1.2517	0.72226
	10.534	0.88918	0.9038	0.89203	0.91378	0.91937	0.92291	0.92291	0.92102	0.92358	0.91038	0.9119	0.01291		1.27778	0.72492
	10.797	0.88984	0.90878	0.90112	0.91186	0.91547	0.91484	0.91484	0.93188	0.91371	0.92227	0.91246	0.0113		1.30385	0.72752
	11.06	0.89596	0.91175	0.8943	0.91365	0.92018	0.9029	0.9029	0.92651	0.92253	0.92078	0.91115	0.01153		1.319	0.729
	11.323	0.89427	0.91728	0.89587	0.92177	0.93355	0.90135	0.90135	0.92059	0.92906	0.92552	0.91406	0.01451		1.32993	0.73006
	11.586	0.89783	0.91475	0.91284	0.9128	0.90482	0.92227	0.92227	0.91565	0.92247	0.91484	0.91405	0.0079		1.35601	0.73254
	11.849	0.88959	0.91061	0.90609	0.90208	0.91269	0.91033	0.91033	0.91334	0.91628	0.9155	0.90868	0.00793		1.38209	0.73496
	12.112	0.89292	0.91417	0.90135	0.9171	0.92405	0.92502	0.92502	0.93072	0.92144	0.91678	0.91686	0.01164		1.40816	0.73734
	12.375	0.90063	0.91182	0.90777	0.91695	0.92379	0.92145	0.92145	0.9254	0.93231	0.91831	0.91799	0.0092		1.43424	0.73966
	12.638	0.89975	0.91758	0.90349	0.91496	0.9066	0.9047	0.9047	0.93304	0.91105	0.91965	0.91155	0.00999		1.46032	0.74193
	12.901	0.89532	0.89931	0.88959	0.91779	0.92913	0.91982	0.91982	0.92081	0.91728	0.91974	0.91286	0.01312		1.48639	0.74416
	13.164	0.90447	0.90786	0.90527	0.90691	0.92412	0.9154	0.9154	0.92613	0.9239	0.92532	0.91548	0.0089		1.51247	0.74633
	13.427	0.89543	0.91297	0.91124	0.91575	0.93091	0.92188	0.92188	0.93888	0.92935	0.91333	0.91916	0.01227		1.53855	0.74847
	13.69	0.8987	0.91695	0.90318	0.91246	0.92434	0.93111	0.93111	0.92574	0.92763	0.92148	0.91927	0.01134		1.56462	0.75055
	13.953	0.89698	0.90947	0.9166	0.92207	0.90964	0.91832	0.91832	0.94004	0.93394	0.93409	0.91994	0.01318		1.582	0.75192
	14.216	0.89533	0.91468	0.90676	0.90924	0.91937	0.93017	0.93017	0.93132	0.93891	0.92631	0.92023	0.01358		1.5907	0.7526
	14.479	0.90534	0.9129	0.90223	0.91149	0.92223	0.90741	0.90741	0.93334	0.9241	0.93437	0.91608	0.01166		1.61678	0.75461
	14.742	0.9036	0.90966	0.91047	0.92381	0.91217	0.90427	0.90427	0.93845	0.93049	0.936	0.91732	0.01363		1.64286	0.75657
	15.005	0.90429	0.91665	0.91724	0.93103	0.90251	0.9251	0.9251	0.94356	0.92915	0.92335	0.9218	0.0123		1.66893	0.7585
	15.268	0.90351	0.92554	0.91531	0.91867	0.91376	0.9093	0.9093	0.93875	0.94008	0.94105	0.92153	0.01402		1.69501	0.76038
	15.531	0.90243	0.91681	0.90789	0.92535	0.92364	0.92639	0.92639	0.92712	0.93474	0.92653	0.92173	0.00983		1.72109	0.76224
	15.794	0.90814	0.91205	0.91902	0.92396	0.92115	0.91557	0.91557	0.9336	0.93317	0.93143	0.92137	0.00901		1.74716	0.76405
	16.057	0.89413	0.91589	0.92062	0.9296	0.92137	0.92918	0.92918	0.94506	0.92858	0.93596	0.92496	0.01358		1.77324	0.76584
	16.32	0.89658	0.91545	0.91104	0.92501	0.91057	0.91638	0.91638	0.93664	0.93337	0.92372	0.91851	0.01173		1.79932	0.76758
	16.583	0.91275	0.92809	0.92128	0.91916	0.91202	0.92721	0.92721	0.9457	0.93457	0.92818	0.92562	0.01007		1.8254	0.7693
	16.846	0.90551	0.90915	0.89899	0.91511	0.92137	0.93021	0.93021	0.95094	0.93166	0.93591	0.92291	0.01587		1.845	0.77057
	17.109	0.89723	0.92284	0.91871	0.91742	0.9174	0.92111	0.92111	0.93579	0.93702	0.92422	0.92128	0.01098		1.85147	0.77098
	17.372	0.8989	0.91689	0.91238	0.91762	0.89052	0.92867	0.92867	0.94368	0.92515	0.93556	0.9198	0.01622		1.87755	0.77264
	17.635	0.90059	0.92527	0.90882	0.90735	0.9184	0.92506	0.92506	0.92763	0.92575	0.93227	0.91962	0.01045		1.90363	0.77426
	17.898	0.89492	0.91927	0.92201	0.92019	0.91889	0.91866	0.91866	0.93287	0.92729	0.93018	0.92029	0.01033		1.9297	0.77586
	18.161	0.90494	0.90871	0.91178	0.90744	0.92657	0.92987	0.92987	0.9439	0.93599	0.92117	0.92202	0.01335		1.95578	0.77742
	18.424	0.90993	0.91813	0.91266	0.92657	0.92122	0.91557	0.91557	0.94064	0.93699	0.92978	0.92271	0.01043		1.98186	0.77896
	18.687	0.90539	0.92195	0.91881	0.93722	0.91751	0.91424	0.91424	0.95038	0.93588	0.93798	0.92536	0.01414		2.00793	0.78047
	18.95	0.92133	0.91624	0.91688	0.9179	0.92772	0.91823	0.91823	0.95403	0.93908	0.9407	0.92703	0.01313		2.03401	0.78196
	19.213	0.90833	0.93534	0.91057	0.92424	0.93169	0.93361	0.93361	0.95592	0.93916	0.93005	0.93025	0.01371		2.06009	0.78342
	19.476	0.91462	0.92638	0.91804	0.91783	0.92134	0.93837	0.93837	0.95793	0.94293	0.94015	0.9316	0.01407		2.08617	0.78485
	19.739	0.91418	0.9188	0.90872	0.91612	0.91981	0.92897	0.92897	0.94944	0.94196	0.9389	0.92659	0.01338		2.108	0.78603
	20.002	0.90451	0.92997	0.91716	0.91072	0.93218	0.91986	0.91986	0.94261	0.93933	0.91928	0.92355	0.01221		2.11224	0.78626
	20.265	0.90541	0.92334	0.92234	0.92158	0.91703	0.92759	0.92759	0.94059	0.94087	0.92581	0.92522	0.01042		2.13832	0.78765
	20.528	0.91552	0.91619	0.91186	0.92201	0.92921	0.93343	0.93343	0.92819	0.93856	0.93571	0.92641	0.00942		2.1644	0.78901
	20.791	0.9161	0.92237	0.91325	0.92516	0.92382	0.92308	0.92308	0.94527	0.93848	0.93615	0.92668	0.01012		2.19047	0.79036
	21.054	0.91236	0.92911	0.90854	0.91787	0.91588	0.92038	0.92038	0.93746	0.94963	0.93312	0.92447	0.01269		2.21655	0.79168
	21.317	0.91644	0.9293	0.91747	0.92203	0.91903	0.9288	0.9288	0.92385	0.93511	0.93673	0.92576	0.00713		2.24263	0.79297
	21.58	0.90807	0.92797	0.91261	0.91485	0.92197	0.92227	0.92227	0.94931	0.93588	0.93136	0.92465	0.01213		2.26871	0.79425
	21.843	0.9061	0.92262	0.91912	0.91413	0.92204	0.93	0.93	0.93669	0.93231	0.93982	0.92528	0.01045		2.29478	0.79551
	22.106	0.90037	0.92957	0.91034	0.91359	0.92583	0.92849	0.92849	0.94321	0.9457	0.92433	0.92499	0.01398		2.32086	0.79675
	22.369	0.9019	0.9251	0.91196	0.92921	0.93856	0.92957	0.92957	0.95085	0.92475	0.93235	0.92738	0.01339		2.34694	0.79796
	22.632	0.91027	0.92563	0.91881	0.91719	0.9334	0.92802	0.92802	0.93128	0.94119	0.94424	0.92781	0.01053		2.371	0.79907
	22.895	0.91249	0.94024	0.91258	0.92737	0.93262	0.91265	0.91265	0.93437	0.93902	0.94345	0.92674	0.01294		2.37301	0.79916
	23.158	0.91012	0.92548	0.91132	0.92555	0.91851	0.93429	0.93429	0.94673	0.9395	0.94112	0.92869	0.0126		2.39909	0.80034
	23.421	0.91017	0.93561	0.90697	0.92293	0.92338	0.93305	0.93305	0.94085	0.94193	0.92809	0.9276	0.0119		2.42517	0.8015
	23.684	0.92715	0.92911	0.92283	0.9221	0.92015	0.9464	0.9464	0.93321	0.93868	0.94387	0.93299	0.01025		2.45125	0.80265
	23.947	0.89997	0.92459	0.93048	0.9164	0.92531	0.92746	0.92746	0.9518	0.93845	0.94518	0.92871	0.01457		2.47732	0.80378
	24.21	0.91214	0.93022	0.91588	0.91451	0.92022	0.9221	0.9221	0.94493	0.93371	0.93714	0.92529	0.01078		2.5034	0.80489
	24.473	0.91875	0.9232	0.9168	0.92977	0.9197	0.92214	0.92214	0.93411	0.93805	0.93868	0.92633	0.00816		2.52948	0.80598
	24.736	0.91239	0.92149	0.92002	0.92141	0.9128	0.92145	0.92145	0.94278	0.93303	0.93424	0.92411	0.00967		2.55555	0.80706
	24.999	0.90905	0.93358	0.90859	0.9159	0.93203	0.93502	0.93502	0.96266	0.94581	0.94088	0.93185	0.01688		2.58163	0.80812
	25.262	0.91168	0.92531	0.91722	0.93476	0.93255	0.93107	0.93107	0.94287	0.93628	0.93332	0.92961	0.00923		2.60771	0.80916
	25.525	0.91781	0.93112	0.90759	0.91929	0.91306	0.9291	0.9291	0.93776	0.93528	0.93292	0.9253	0.01017		2.63378	0.8102
	25.788	0.91524	0.94198	0.92229	0.92923	0.93919	0.92351	0.92351	0.95759	0.93968	0.93567	0.93279	0.01247		2.639	0.8104
	26.051	0.91261	0.92832	0.92564	0.92749	0.91413	0.92935	0.92935	0.93926	0.93876	0.94503	0.92899	0.01034		2.65986	0.81121
															2.68594	0.81221
															2.71202	0.8132
															2.73809	0.81418
															2.76417	0.81514
															2.79025	0.81608
															2.81632	0.81702
															2.8424	0.81794
															2.86848	0.81885
															2.89456	0.81974
															2.902	0.82
															2.92063	0.82063
															2.94671	0.8215
															2.97279	0.82236
															2.99886	0.82321
															3.02494	0.82405
															3.05102	0.82488
															3.0771	0.8257
															3.10317	0.8265
															3.12925	0.8273
															3.15533	0.82809
															3.165	0.82837
															3.1814	0.82886
															3.20748	0.82963
															3.23356	0.83039
															3.25963	0.83113
															3.28571	0.83187
															3.31179	0.8326
															3.33787	0.83332
															3.36394	0.83404
															3.39002	0.83474
															3.4161	0.83544
															3.433	0.83588
															3.44217	0.83612
															3.46825	0.8368
															3.49433	0.83747
															3.52041	0.83814
															3.54648	0.83879
															3.57256	0.83944
															3.59864	0.84008
															3.62471	0.84072
															3.65079	0.84134
															3.67687	0.84196
															3.696	0.84241
															3.70294	0.84258
															3.72902	0.84318
															3.7551	0.84378
															3.78118	0.84437
															3.80725	0.84496
															3.83333	0.84554
															3.85941	0.84611
															3.88548	0.84668
															3.91156	0.84724
															3.93764	0.8478
															3.959	0.84825
															3.96372	0.84835
															3.98979	0.84889
															4.01587	0.84943
															4.04195	0.84996
															4.06802	0.85049
															4.0941	0.85101
															4.12018	0.85153
															4.14626	0.85204
															4.17233	0.85254
															4.19841	0.85304
															4.222	0.85349
															4.22449	0.85354
															4.25056	0.85403
															4.27664	0.85452
															4.30272	0.855
															4.32879	0.85547
															4.35487	0.85594
															4.38095	0.85641
															4.40703	0.85687
															4.4331	0.85733
															4.45918	0.85779
															4.485	0.85823
															4.48526	0.85824
															4.51133	0.85868
															4.53741	0.85912
															4.56349	0.85956
															4.58957	0.85999
															4.61564	0.86042
															4.64172	0.86084
															4.6678	0.86126
															4.69387	0.86168
															4.71995	0.86209
															4.74603	0.8625
															4.748	0.86253
															4.77211	0.86291
															4.79818	0.86331
															4.82426	0.86371
															4.85034	0.8641
															4.87641	0.8645
															4.90249	0.86488
															4.92857	0.86527
															4.95464	0.86565
															4.98072	0.86603
															5.0068	0.8664
															5.011	0.86646
															5.03288	0.86677
															5.05895	0.86714
															5.08503	0.8675
															5.11111	0.86786
															5.13718	0.86822
															5.16326	0.86858
															5.18934	0.86893
															5.21542	0.86928
															5.24149	0.86963
															5.26757	0.86997
															5.274	0.87005
															5.29365	0.87031
															5.31972	0.87065
															5.3458	0.87098
															5.37188	0.87132
															5.39795	0.87165
															5.42403	0.87197
															5.45011	0.8723
															5.47619	0.87262
															5.50226	0.87294
															5.52834	0.87325
															5.537	0.87336
															5.55442	0.87357
															5.58049	0.87388
															5.60657	0.87419
															5.63265	0.8745
															5.65873	0.8748
															5.6848	0.8751
															5.71088	0.8754
															5.73696	0.8757
															5.76303	0.87599
															5.78911	0.87629
															5.8	0.87641
															5.81519	0.87658
															5.84127	0.87686
															5.86734	0.87715
															5.89342	0.87743
															5.9195	0.87771
															5.94557	0.87799
															5.97165	0.87827
															5.99773	0.87855
															6.0238	0.87882
															6.04988	0.87909
															6.063	0.87923
															6.07596	0.87936
															6.10204	0.87963
															6.12811	0.87989
															6.15419	0.88016
															6.18027	0.88042
															6.20634	0.88068
															6.23242	0.88093
															6.2585	0.88119
															6.28458	0.88144
															6.31065	0.8817
															6.326	0.88184
															6.33673	0.88195
															6.36281	0.8822
															6.38888	0.88244
															6.41496	0.88269
															6.44104	0.88293
															6.46712	0.88317
															6.49319	0.88341
															6.51927	0.88365
															6.54535	0.88389
															6.57142	0.88412
															6.589	0.88428
															6.5975	0.88435
															6.62358	0.88459
															6.64965	0.88482
															6.67573	0.88505
															6.70181	0.88527
															6.72789	0.8855
															6.75396	0.88572
															6.78004	0.88594
															6.80612	0.88617
															6.83219	0.88638
															6.852	0.88655
															6.85827	0.8866
															6.88435	0.88682
															6.91043	0.88703
															6.9365	0.88725
															6.96258	0.88746
															6.98866	0.88767
															7.01473	0.88788
															7.04081	0.88809
															7.06689	0.8883
															7.09296	0.8885
															7.115	0.88867
															7.11904	0.88871
															7.14512	0.88891
															7.1712	0.88911
															7.19727	0.88931
															7.22335	0.88951
															7.24943	0.88971
															7.2755	0.8899
															7.30158	0.8901
															7.32766	0.89029
															7.35374	0.89049
															7.378	0.89066
															7.37981	0.89068
															7.40589	0.89087
															7.43197	0.89106
															7.45804	0.89124
															7.48412	0.89143
															7.5102	0.89162
															7.53628	0.8918
															7.56235	0.89199
															7.58843	0.89217
															7.61451	0.89235
															7.64058	0.89253
															7.641	0.89253
															7.66666	0.89271
															7.69274	0.89289
															7.71881	0.89306
															7.74489	0.89324
															7.77097	0.89341
															7.79705	0.89359
															7.82312	0.89376
															7.8492	0.89393
															7.87528	0.8941
															7.90135	0.89427
															7.904	0.89429
															7.92743	0.89444
															7.95351	0.89461
															7.97959	0.89478
															8.00566	0.89494
															8.03174	0.89511
															8.05782	0.89527
															8.08389	0.89543
															8.10997	0.8956
															8.13605	0.89576
															8.16213	0.89592
															8.167	0.89595
															8.1882	0.89608
															8.21428	0.89623
															8.24036	0.89639
															8.26643	0.89655
															8.29251	0.8967
															8.31859	0.89686
															8.34466	0.89701
															8.37074	0.89717
															8.39682	0.89732
															8.4229	0.89747
															8.43	0.89751
															8.44897	0.89762
															8.47505	0.89777
															8.50113	0.89792
															8.5272	0.89807
															8.55328	0.89821
															8.57936	0.89836
															8.60544	0.89851
															8.63151	0.89865
															8.65759	0.8988
															8.68367	0.89894
															8.693	0.89899
															8.70974	0.89908
															8.73582	0.89922
															8.7619	0.89936
															8.78797	0.8995
															8.81405	0.89964
															8.84013	0.89978
															8.86621	0.89992
															8.89228	0.90006
															8.91836	0.90019
															8.94444	0.90033
															8.956	0.90039
															8.97051	0.90047
															8.99659	0.9006
															9.02267	0.90073
															9.04875	0.90087
															9.07482	0.901
															9.1009	0.90113
															9.12698	0.90126
															9.15305	0.90139
															9.17913	0.90152
															9.20521	0.90165
															9.219	0.90172
															9.23129	0.90178
															9.25736	0.90191
															9.28344	0.90203
															9.30952	0.90216
															9.33559	0.90229
															9.36167	0.90241
															9.38775	0.90254
															9.41382	0.90266
															9.4399	0.90278
															9.46598	0.90291
															9.482	0.90298
															9.49206	0.90303
															9.51813	0.90315
															9.54421	0.90327
															9.57029	0.90339
															9.59636	0.90351
															9.62244	0.90363
															9.64852	0.90375
															9.6746	0.90386
															9.70067	0.90398
															9.72675	0.9041
															9.745	0.90418
															9.75283	0.90421
															9.7789	0.90433
															9.80498	0.90445
															9.83106	0.90456
															9.85714	0.90467
															9.88321	0.90479
															9.90929	0.9049
															9.93537	0.90501
															9.96144	0.90512
															9.98752	0.90523
															10.008	0.90532
															10.0136	0.90535
															10.0397	0.90546
															10.0657	0.90557
															10.0918	0.90567
															10.1179	0.90578
															10.144	0.90589
															10.1701	0.906
															10.1961	0.90611
															10.2222	0.90621
															10.2483	0.90632
															10.271	0.90641
															10.2744	0.90642
															10.3004	0.90653
															10.3265	0.90663
															10.3526	0.90674
															10.3787	0.90684
															10.4047	0.90694
															10.4308	0.90705
															10.4569	0.90715
															10.483	0.90725
															10.5091	0.90735
															10.534	0.90745
															10.5351	0.90745
															10.5612	0.90755
															10.5873	0.90765
															10.6134	0.90775
															10.6395	0.90785
															10.6655	0.90795
															10.6916	0.90805
															10.7177	0.90815
															10.7438	0.90824
															10.7698	0.90834
															10.7959	0.90844
															10.797	0.90844
															10.822	0.90853
															10.8481	0.90863
															10.8741	0.90872
															10.9002	0.90882
															10.9263	0.90891
															10.9524	0.90901
															10.9785	0.9091
															11.0045	0.90919
															11.0306	0.90929
															11.0567	0.90938
															11.06	0.90939
															11.0828	0.90947
															11.1088	0.90956
															11.1349	0.90965
															11.161	0.90974
															11.1871	0.90984
															11.2131	0.90993
															11.2392	0.91001
															11.2653	0.9101
															11.2914	0.91019
															11.3174	0.91028
															11.323	0.9103
															11.3435	0.91037
															11.3696	0.91046
															11.3957	0.91054
															11.4218	0.91063
															11.4478	0.91072
															11.4739	0.9108
															11.5	0.91089
															11.5261	0.91098
															11.5521	0.91106
															11.5782	0.91115
															11.586	0.91117
															11.6043	0.91123
															11.6304	0.91131
															11.6564	0.9114
															11.6825	0.91148
															11.7086	0.91156
															11.7347	0.91165
															11.7608	0.91173
															11.7868	0.91181
															11.8129	0.91189
															11.839	0.91197
															11.849	0.91201
															11.8651	0.91205
															11.8911	0.91214
															11.9172	0.91222
															11.9433	0.9123
															11.9694	0.91238
															11.9955	0.91246
															12.0215	0.91253
															12.0476	0.91261
															12.0737	0.91269
															12.0998	0.91277
															12.112	0.91281
															12.1258	0.91285
															12.1519	0.91293
															12.178	0.913
															12.2041	0.91308
															12.2302	0.91316
															12.2562	0.91323
															12.2823	0.91331
															12.3084	0.91338
															12.3345	0.91346
															12.3605	0.91353
															12.375	0.91358
															12.3866	0.91361
															12.4127	0.91368
															12.4388	0.91376
															12.4648	0.91383
															12.4909	0.91391
															12.517	0.91398
															12.5431	0.91405
															12.5692	0.91413
															12.5952	0.9142
															12.6213	0.91427
															12.638	0.91432
															12.6474	0.91434
															12.6735	0.91441
															12.6995	0.91449
															12.7256	0.91456
															12.7517	0.91463
															12.7778	0.9147
															12.8038	0.91477
															12.8299	0.91484
															12.856	0.91491
															12.8821	0.91498
															12.901	0.91503
															12.9081	0.91505
															12.9342	0.91512
															12.9603	0.91518
															12.9864	0.91525
															13.0125	0.91532
															13.0385	0.91539
															13.0646	0.91546
															13.0907	0.91552
															13.1168	0.91559
															13.1428	0.91566
															13.164	0.91571
															13.1689	0.91573
															13.195	0.91579
															13.2211	0.91586
															13.2472	0.91592
															13.2732	0.91599
															13.2993	0.91606
															13.3254	0.91612
															13.3515	0.91619
															13.3775	0.91625
															13.4036	0.91632
															13.427	0.91637
															13.4297	0.91638
															13.4558	0.91644
															13.4818	0.91651
															13.5079	0.91657
															13.534	0.91664
															13.5601	0.9167
															13.5862	0.91676
															13.6122	0.91682
															13.6383	0.91689
															13.6644	0.91695
															13.69	0.91701
															13.6905	0.91701
															13.7165	0.91707
															13.7426	0.91714
															13.7687	0.9172
															13.7948	0.91726
															13.8209	0.91732
															13.8469	0.91738
															13.873	0.91744
															13.8991	0.9175
															13.9252	0.91756
															13.9512	0.91762
															13.953	0.91762
															13.9773	0.91768
															14.0034	0.91774
															14.0295	0.9178
															14.0555	0.91786
															14.0816	0.91792
															14.1077	0.91798
															14.1338	0.91803
															14.1599	0.91809
															14.1859	0.91815
															14.212	0.91821
															14.216	0.91822
															14.2381	0.91827
															14.2642	0.91832
															14.2902	0.91838
															14.3163	0.91844
															14.3424	0.9185
															14.3685	0.91855
															14.3946	0.91861
															14.4206	0.91867
															14.4467	0.91872
															14.4728	0.91878
															14.479	0.91879
															14.4988	0.91883
															14.5249	0.91889
															14.551	0.91894
															14.5771	0.919
															14.6032	0.91905
															14.6292	0.91911
															14.6553	0.91916
															14.6814	0.91922
															14.7075	0.91927
															14.7335	0.91933
															14.742	0.91934
															14.7596	0.91938
															14.7857	0.91943
															14.8118	0.91949
															14.8379	0.91954
															14.8639	0.91959
															14.89	0.91965
															14.9161	0.9197
															14.9422	0.91975
															14.9682	0.91981
															14.9943	0.91986
															15.005	0.91988
															15.0204	0.91991
															15.0465	0.91996
															15.0725	0.92001
															15.0986	0.92007
															15.1247	0.92012
															15.1508	0.92017
															15.1769	0.92022
															15.2029	0.92027
															15.229	0.92032
															15.2551	0.92037
															15.268	0.9204
															15.2812	0.92042
															15.3072	0.92047
															15.3333	0.92052
															15.3594	0.92057
															15.3855	0.92062
															15.4116	0.92067
															15.4376	0.92072
															15.4637	0.92077
															15.4898	0.92082
															15.5159	0.92087
															15.531	0.9209
															15.5419	0.92092
															15.568	0.92097
															15.5941	0.92102
															15.6202	0.92107
															15.6463	0.92111
															15.6723	0.92116
															15.6984	0.92121
															15.7245	0.92126
															15.7506	0.92131
															15.7766	0.92135
															15.794	0.92139
															15.8027	0.9214
															15.8288	0.92145
															15.8549	0.9215
															15.8809	0.92154
															15.907	0.92159
															15.9331	0.92164
															15.9592	0.92168
															15.9853	0.92173
															16.0113	0.92178
															16.0374	0.92182
															16.057	0.92186
															16.0635	0.92187
															16.0896	0.92191
															16.1156	0.92196
															16.1417	0.922
															16.1678	0.92205
															16.1939	0.9221
															16.2199	0.92214
															16.246	0.92219
															16.2721	0.92223
															16.2982	0.92228
															16.32	0.92231
															16.3242	0.92232
															16.3503	0.92236
															16.3764	0.92241
															16.4025	0.92245
															16.4286	0.9225
															16.4546	0.92254
															16.4807	0.92258
															16.5068	0.92263
															16.5329	0.92267
															16.5589	0.92272
															16.583	0.92276
															16.585	0.92276
															16.6111	0.9228
															16.6372	0.92284
															16.6633	0.92289
															16.6893	0.92293
															16.7154	0.92297
															16.7415	0.92302
															16.7676	0.92306
															16.7936	0.9231
															16.8197	0.92314
															16.8458	0.92318
															16.846	0.92319
															16.8719	0.92323
															16.898	0.92327
															16.924	0.92331
															16.9501	0.92335
															16.9762	0.92339
															17.0023	0.92343
															17.0283	0.92348
															17.0544	0.92352
															17.0805	0.92356
															17.1066	0.9236
															17.109	0.9236
															17.1326	0.92364
															17.1587	0.92368
															17.1848	0.92372
															17.2109	0.92376
															17.237	0.9238
															17.263	0.92384
															17.2891	0.92388
															17.3152	0.92392
															17.3413	0.92396
															17.3673	0.924
															17.372	0.92401
															17.3934	0.92404
															17.4195	0.92408
															17.4456	0.92412
															17.4716	0.92416
															17.4977	0.9242
															17.5238	0.92424
															17.5499	0.92428
															17.5759	0.92431
															17.602	0.92435
															17.6281	0.92439
															17.635	0.9244
															17.6542	0.92443
															17.6803	0.92447
															17.7063	0.92451
															17.7324	0.92454
															17.7585	0.92458
															17.7846	0.92462
															17.8106	0.92466
															17.8367	0.9247
															17.8628	0.92473
															17.8889	0.92477
															17.898	0.92478
															17.915	0.92481
															17.941	0.92485
															17.9671	0.92488
															17.9932	0.92492
															18.0193	0.92496
															18.0453	0.92499
															18.0714	0.92503
															18.0975	0.92507
															18.1236	0.9251
															18.1497	0.92514
															18.161	0.92516
															18.1757	0.92518
															18.2018	0.92521
															18.2279	0.92525
															18.2539	0.92529
															18.28	0.92532
															18.3061	0.92536
															18.3322	0.92539
															18.3583	0.92543
															18.3843	0.92546
															18.4104	0.9255
															18.424	0.92552
															18.4365	0.92554
															18.4626	0.92557
															18.4886	0.92561
															18.5147	0.92564
															18.5408	0.92568
															18.5669	0.92571
															18.593	0.92575
															18.619	0.92578
															18.6451	0.92582
															18.6712	0.92585
															18.687	0.92587
															18.6973	0.92589
															18.7233	0.92592
															18.7494	0.92595
															18.7755	0.92599
															18.8016	0.92602
															18.8276	0.92606
															18.8537	0.92609
															18.8798	0.92612
															18.9059	0.92616
															18.932	0.92619
															18.95	0.92621
															18.958	0.92623
															18.9841	0.92626
															19.0102	0.92629
															19.0363	0.92633
															19.0623	0.92636
															19.0884	0.92639
															19.1145	0.92642
															19.1406	0.92646
															19.1667	0.92649
															19.1927	0.92652
															19.213	0.92655
															19.2188	0.92656
															19.2449	0.92659
															19.271	0.92662
															19.297	0.92665
															19.3231	0.92669
															19.3492	0.92672
															19.3753	0.92675
															19.4014	0.92678
															19.4274	0.92682
															19.4535	0.92685
															19.476	0.92687
															19.4796	0.92688
															19.5056	0.92691
															19.5317	0.92694
															19.5578	0.92697
															19.5839	0.92701
															19.61	0.92704
															19.636	0.92707
															19.6621	0.9271
															19.6882	0.92713
															19.7143	0.92716
															19.739	0.92719
															19.7403	0.92719
															19.7664	0.92722
															19.7925	0.92726
															19.8186	0.92729
															19.8447	0.92732
															19.8707	0.92735
															19.8968	0.92738
															19.9229	0.92741
															19.949	0.92744
															19.975	0.92747
															20.0011	0.9275
															20.002	0.9275
															20.0272	0.92753
															20.0533	0.92756
															20.0794	0.92759
															20.1054	0.92762
															20.1315	0.92765
															20.1576	0.92768
															20.1837	0.92771
															20.2097	0.92774
															20.2358	0.92777
															20.2619	0.9278
															20.265	0.9278
															20.288	0.92783
															20.314	0.92786
															20.3401	0.92789
															20.3662	0.92792
															20.3923	0.92795
															20.4184	0.92798
															20.4444	0.92801
															20.4705	0.92803
															20.4966	0.92806
															20.5227	0.92809
															20.528	0.9281
															20.5487	0.92812
															20.5748	0.92815
															20.6009	0.92818
															20.627	0.92821
															20.6531	0.92824
															20.6791	0.92826
															20.7052	0.92829
															20.7313	0.92832
															20.7573	0.92835
															20.7834	0.92838
															20.791	0.92839
															20.8095	0.92841
															20.8356	0.92843
															20.8617	0.92846
															20.8877	0.92849
															20.9138	0.92852
															20.9399	0.92854
															20.966	0.92857
															20.992	0.9286
															21.0181	0.92863
															21.0442	0.92866
															21.054	0.92867
															21.0703	0.92868
															21.0964	0.92871
															21.1224	0.92874
															21.1485	0.92876
															21.1746	0.92879
															21.2007	0.92882
															21.2267	0.92885
															21.2528	0.92887
															21.2789	0.9289
															21.305	0.92893
															21.317	0.92894
															21.3311	0.92895
															21.3571	0.92898
															21.3832	0.92901
															21.4093	0.92903
															21.4354	0.92906
															21.4614	0.92909
															21.4875	0.92911
															21.5136	0.92914
															21.5397	0.92917
															21.5657	0.92919
															21.58	0.92921
															21.5918	0.92922
															21.6179	0.92925
															21.644	0.92927
															21.67	0.9293
															21.6961	0.92932
															21.7222	0.92935
															21.7483	0.92937
															21.7744	0.9294
															21.8004	0.92943
															21.8265	0.92945
															21.843	0.92947
															21.8526	0.92948
															21.8787	0.9295
															21.9047	0.92953
															21.9308	0.92955
															21.9569	0.92958
															21.983	0.9296
															22.009	0.92963
															22.0351	0.92966
															22.0612	0.92968
															22.0873	0.92971
															22.106	0.92972
															22.1134	0.92973
															22.1394	0.92976
															22.1655	0.92978
															22.1916	0.92981
															22.2177	0.92983
															22.2437	0.92986
															22.2698	0.92988
															22.2959	0.9299
															22.322	0.92993
															22.3481	0.92995
															22.369	0.92997
															22.3741	0.92998
															22.4002	0.93
															22.4263	0.93003
															22.4524	0.93005
															22.4784	0.93008
															22.5045	0.9301
															22.5306	0.93012
															22.5567	0.93015
															22.5828	0.93017
															22.6088	0.9302
															22.632	0.93022
															22.6349	0.93022
															22.661	0.93024
															22.6871	0.93027
															22.7131	0.93029
															22.7392	0.93032
															22.7653	0.93034
															22.7914	0.93036
															22.8174	0.93039
															22.8435	0.93041
															22.8696	0.93043
															22.895	0.93046
															22.8957	0.93046
															22.9217	0.93048
															22.9478	0.9305
															22.9739	0.93053
															23	0.93055
															23.0261	0.93057
															23.0521	0.9306
															23.0782	0.93062
															23.1043	0.93064
															23.1304	0.93067
															23.1564	0.93069
															23.158	0.93069
															23.1825	0.93071
															23.2086	0.93073
															23.2347	0.93076
															23.2608	0.93078
															23.2868	0.9308
															23.3129	0.93082
															23.339	0.93085
															23.3651	0.93087
															23.3911	0.93089
															23.4172	0.93091
															23.421	0.93092
															23.4433	0.93094
															23.4694	0.93096
															23.684	0.93114
															23.947	0.93136
															24.21	0.93157
															24.473	0.93178
															24.736	0.93199
															24.999	0.93219
															25.262	0.93239
															25.525	0.93258
															25.788	0.93277
															26.051	0.93296

## Sheet: Extended_Data_3h
	Intensity profile
	distance / um	cond int	memb int
	0	0.04561	0.90033
	0.05747	0.02522	0.92453
	0.11494	0.05185	0.93189
	0.17241	0.01948	0.9289
	0.22988	0.01948	0.89091
	0.28735	0.01948	0.84338
	0.34482	0.01948	0.80787
	0.40229	0.01948	0.9011
	0.45976	0.02631	0.87143
	0.51723	0.0593	0.85642
	0.5747	0.1125	0.78922
	0.63217	0.13252	0.76424
	0.68964	0.15351	0.71385
	0.7471	0.20068	0.69603
	0.80457	0.28524	0.60719
	0.86204	0.2396	0.58333
	0.91951	0.22531	0.47801
	0.97698	0.27141	0.36313
	1.03445	0.30113	0.2608
	1.09192	0.37665	0.19214
	1.14939	0.34179	0.13744
	1.20686	0.41448	0.09134
	1.26433	0.48329	0.08311
	1.3218	0.53285	0.08222
	1.37927	0.63922	0.08222
	1.43674	0.76983	0.08381
	1.49421	0.70348	0.08237
	1.55168	0.75616	0.06853
	1.60915	0.80566	0.06011
	1.66662	0.76127	0.04985
	1.72409	0.75554	0.04415
	1.78156	0.88409	0.02193
	1.83903	0.88356	0.00167
	1.8965	0.97416	0
	1.95397	0.94121	0.01484
	2.01144	0.79847	0.02261
	2.06891	0.76871	0.0292
	2.12637	0.75108	0.05566
	2.18384	0.68493	0.06517
	2.24131	0.7842	0.06686
	2.29878	0.86534	0.07402
	2.35625	0.92469	0.07656
	2.41372	0.98011	0.05863
	2.47119	1	0.07522
	2.52866	0.90842	0.07876
	2.58613	0.8734	0.05908
	2.6436	0.84428	0.07668
	2.70107	0.79244	0.09775
	2.75854	0.74606	0.12098
	2.81601	0.70296	0.16501
	2.87348	0.69453	0.2071
	2.93095	0.63063	0.24042
	2.98842	0.53132	0.2782
	3.04589	0.54922	0.30539
	3.10336	0.56936	0.34671
	3.16083	0.47319	0.40456
	3.2183	0.37445	0.4621
	3.27577	0.26341	0.5149
	3.33324	0.13236	0.594
	3.39071	0.12679	0.69423
	3.44818	0.10532	0.76455
	3.50564	0.09119	0.83595
	3.56311	0.07952	0.93155
	3.62058	0.05711	1
	3.67805	0.05711	0.95153
	3.73552	0.05711	0.93567
	3.79299	0.04677	0.92495
	3.85046	0.01948	0.88511
	3.90793	0.01818	0.85823
	3.9654	0.01948	0.82756
	4.02287	0.01271	0.79186
	4.08034	0	0.77031
	4.13781	0.01948	0.74047
	4.19528	0.01948	0.7343
	4.25275	0.01948	0.70825

## Sheet: Extended_Data_3l
	Intensity profile
	distance / um	FITC-glycinin int	memb int
	0	40.5	52
	0.13033	40.4293	53.4621
	0.26065	47.2727	56.1364
	0.39098	45	60.0227
	0.52131	30.2525	66.2727
	0.65163	56.1111	73.8838
	0.78196	62.5	80.8182
	0.91229	60.404	85.2399
	1.04262	50.5556	81.4293
	1.17294	54.7727	75.2045
	1.30327	31.9192	73.2071
	1.4336	32.5	72.4167
	1.56392	80.4545	76.2727
	1.69425	58.745	78.8914
	1.82458	40.404	81.2071
	1.9549	44.8409	82.1818
	2.08523	59.6465	78.2525
	2.21556	81.7929	67.5177
	2.34589	61.3636	50.3182
	2.47621	21.4141	31.7399
	2.60654	48.6869	19.2475
	2.73687	66.1364	13.4091
	2.86719	53.3333	11
	2.99752	36.995	10.9242
	3.12785	77.8182	10.1818
	3.25817	71.0606	8.63889
	3.3885	54.8485	7.11616
	3.51883	44.3182	6.97727
	3.64916	26.1616	7
	3.77948	44.6212	6.4697
	3.90981	69.2273	6
	4.04014	61.9444	5.83333
	4.17046	46.8687	5.16667
	4.30079	35	4.25
	4.43112	30.2525	3.70707
	4.56144	33.5101	3.15404
	4.69177	47.7273	2.86364
	4.8221	56.2879	2.83333
	4.95243	47.3586	2.34343
	5.08275	63.8636	2.95455
	5.21308	45.2525	2.94949
	5.34341	48.6869	3.43939
	5.47373	42.7273	3.40909
	5.60406	59.2424	3
	5.73439	60	3
	5.86471	56.1364	3
	5.99504	70.202	3.29293
	6.12537	56.4899	3.98232
	6.25569	52.7727	4
	6.38602	21.4899	4.21212
	6.51635	49.495	4.28788
	6.64668	39.0909	4.36364
	6.777	54.9141	5.11111
	6.90733	49.6288	5.86364
	7.03766	66.8182	7.72727
	7.16798	43.3611	11.2778
	7.29831	21.2071	19.6768
	7.42864	32.9545	30.0454
	7.55896	39.9495	41.0505
	7.68929	82.3737	49.4899
	7.81962	48.6364	54.8636
	7.94994	34.5202	55.5101
	8.08027	46.2626	50.7172
	8.2106	53.1818	44.0909
	8.34093	77.7525	38.4748
	8.47125	36.3106	33.5404
	8.60158	35	32.5

## Sheet: Extended_Data_3l (2)
	Intensity profile
	distance / um	FITC-glycinin int	memb int
	0	2	14
	0.02719	2.36152	14.2796
	0.05439	2.1546	14.1276
	0.08158	0.89973	14.8455
	0.10878	0.02318	13.6371
	0.13597	0.81507	14.7816
	0.16317	0.67768	13.2726
	0.19036	1	12.0132
	0.21756	0.59589	11.5959
	0.24475	0.52437	11.2671
	0.27195	1.52932	12.0107
	0.29914	1.99315	13.0836
	0.32634	1.5297	12.7722
	0.35353	1	11.7988
	0.38072	0.7424	13.4631
	0.40792	1.02744	14.9658
	0.43511	1.56575	15.3082
	0.46231	1.82877	16.1158
	0.4895	1	15.9366
	0.5167	1	15.1808
	0.54389	1	14.5043
	0.57109	1.5695	13.926
	0.59828	1.40959	13.8937
	0.62548	1.25479	14.7601
	0.65267	1.31615	16
	0.67987	1.17808	16.1507
	0.70706	2.54521	17.8767
	0.73425	2.33163	18
	0.76145	1.95068	17.1827
	0.78864	1.52893	16.8221
	0.81584	1.39041	18.0032
	0.84303	2.1274	18.2534
	0.87023	2.82148	19.1471
	0.89742	4.9589	20.8233
	0.92462	5.84247	20.3603
	0.95181	4.40284	19.2098
	0.97901	2.58342	17.1263
	1.0062	2.06561	16.188
	1.0334	2.36164	17.6562
	1.06059	2.15753	18.4556
	1.08778	2.97945	19.3082
	1.11498	2.24569	19.6023
	1.14217	2.91703	20.2712
	1.16937	3.96301	20.175
	1.19656	4.56728	18.0149
	1.22376	4.18493	17.3078
	1.25095	4.88767	17.7508
	1.27815	5.85659	18.0497
	1.30534	5.58267	18.2799
	1.33254	4.01096	20.1794
	1.35973	2.83548	22.9588
	1.38693	2.91973	22.763
	1.41412	3.55516	21.2863
	1.44131	4.07413	21.54
	1.46851	5.02857	24.1673
	1.4957	5.01548	27.905
	1.5229	3.78977	26.7239
	1.55009	3.39629	25.483
	1.57729	5.17667	25.1055
	1.60448	5.92596	25.0671
	1.63168	6.35466	25.3547
	1.65887	5.89222	24.8931
	1.68607	5.75479	25.2263
	1.71326	5.80848	23.325
	1.74046	6.52906	25.4376
	1.76765	7.54466	27.971
	1.79484	7.58269	29.794
	1.82204	8.8726	31.4106
	1.84923	10.5181	33.1711
	1.87643	12.7221	35.6341
	1.90362	15.2019	34.108
	1.93082	16.619	31.3558
	1.95801	17.3285	30.5778
	1.98521	19.7	33.45
	2.0124	23.8002	36.7287
	2.0396	24.8493	37.6906
	2.06679	22.6353	38.8775
	2.09399	22.3344	38.9821
	2.12118	21.5052	40.3154
	2.14838	22.8722	39.9973
	2.17557	26.6604	38.7228
	2.20276	33.2869	37.7225
	2.22996	39.9816	37.8137
	2.25715	38.6016	39.2989
	2.28435	33.2006	41.2376
	2.31154	35.6027	43.2397
	2.33874	39.8109	45.4014
	2.36593	41.7316	47.904
	2.39313	42	50.3436
	2.42032	40.8475	50.1777
	2.44752	38.2637	52.1935
	2.47471	39.468	56.4515
	2.5019	38.7697	61.3403
	2.5291	34.9196	61.2438
	2.55629	32.4624	59.4212
	2.58349	36.6888	59.9307
	2.61068	39.3449	62.5519
	2.63788	37.6726	60.1017
	2.66507	42.7374	59.0607
	2.69227	40.7164	61.2091
	2.71946	37.899	61.2728
	2.74666	32.5958	59.5612
	2.77385	31.0426	58.9192
	2.80105	32.7531	59.6484
	2.82824	34.1266	60.2718
	2.85544	36.2786	63.29
	2.88263	38.6602	64.5917
	2.90982	34.4818	64.8292
	2.93702	28.34	63.692
	2.96421	28.6712	62.9636
	2.99141	31.644	63.1572
	3.0186	33.6422	66.4497
	3.0458	32.9219	70.3141
	3.07299	32.9493	67.5848
	3.10019	34.8205	70.4822
	3.12738	36.572	67.5067
	3.15458	37.9534	66.638
	3.18177	37.3002	68.9661
	3.20897	35.3337	70.9366
	3.23616	36.063	77.0095
	3.26335	40.226	81.8159
	3.29055	43.1264	82.1772
	3.31774	42.2159	87.934
	3.34494	42.2079	86.0199
	3.37213	41.9852	85.4573
	3.39933	40.0822	81.8254
	3.42652	39.1901	80.1189
	3.45372	42.2734	81.0339
	3.48091	45.8323	81.8648
	3.50811	47.2182	80.582
	3.5353	49.3019	76.9446
	3.5625	52.5902	75.9494
	3.58969	52.9328	76.8781
	3.61688	51.9703	78.0861
	3.64408	54.6512	75.4104
	3.67127	66.1294	74.2291
	3.69847	73.9348	77.1874
	3.72566	75.6696	75.1407
	3.75286	77.0318	70.0748
	3.78005	74.2166	68.4589
	3.80725	73.8265	70.2697
	3.83444	73.4466	72.5453
	3.86164	74.5417	69.0153
	3.88883	86.5373	66.3718
	3.91603	96.1816	65.6139
	3.94322	104.911	66.7466
	3.97041	113.5	66.25
	3.99761	115.57	61.337
	4.0248	110.953	54.9536
	4.052	107.811	50.7874
	4.07919	101.429	48.8686
	4.10639	108.452	42.5592
	4.13358	109.225	38.5517
	4.16078	105.263	34.4904
	4.18797	98.86	29.4425
	4.21517	92.3399	24.5616
	4.24236	85.3334	21.2266
	4.26956	85.8874	17.0298
	4.29675	85.9471	14.989
	4.32394	77.8164	12.7247
	4.35114	69.7633	12
	4.37833	62.5109	10.9589
	4.40553	53.563	9.2689
	4.43272	44.6356	7.77224
	4.45992	41.3575	6.9598
	4.48711	44.5274	5.49432
	4.51431	39.6035	6.42571
	4.5415	34.2405	5.49489
	4.5687	31.8266	5.67671
	4.59589	32.9076	5.75328
	4.62309	37.2693	3.9863
	4.65028	38.7886	3.6274
	4.67747	38.3707	3.25574
	4.70467	35.5583	3.71096
	4.73186	36.4938	3.33562
	4.75906	36.2431	3
	4.78625	33.8849	3
	4.81345	34.5284	3
	4.84064	41.4147	2.91052
	4.86784	43.8984	2.74105
	4.89503	47.2088	2.15753
	4.92223	49.937	2.70548
	4.94942	49.4011	2.67945
	4.97662	47.1674	2.42754
	5.00381	43.8232	2.18072
	5.031	40.3599	2
	5.0582	37.7672	2
	5.08539	37.7429	2
	5.11259	41.2605	1.18434
	5.13978	40.6699	2.08306
	5.16698	42.232	3.33989
	5.19417	43.7088	2.87945
	5.22137	40.9851	2
	5.24856	39.0576	2
	5.27576	37.4607	2
	5.30295	36.0937	2
	5.33015	33.2467	2.34521
	5.35734	35.0846	2.19041
	5.38453	37.1427	2.25854
	5.41173	33.7027	2.13852
	5.43892	32.718	1.89726
	5.46612	28.2361	1.03425
	5.49331	32.3568	1.33014
	5.52051	36.5593	1.25713
	5.5477	40.9807	1
	5.5749	43.4616	1
	5.60209	44.8536	1.34658
	5.62929	48.9621	1.7498
	5.65648	51.9907	1
	5.68368	50.383	1
	5.71087	45.5195	1.09697
	5.73806	44.6775	1
	5.76526	46.7425	1
	5.79245	45.8994	1
	5.81965	38.8784	1.18493
	5.84684	31.1925	2
	5.87404	27.7118	2
	5.90123	25.0568	2.77397
	5.92843	24.3848	2.2193
	5.95562	22.7	1.95
	5.98282	21.7722	2.1467
	6.01001	20.774	2.70294
	6.03721	20.8247	1.94767
	6.0644	21.8329	1.92044
	6.09159	21.1072	2
	6.11879	20.8978	1.32192
	6.14598	21.5132	1
	6.17318	22.9696	0.97287
	6.20037	24.8923	1.43699
	6.22757	21	1.9411
	6.25476	21.4422	2.44825
	6.28196	20.1936	2.13655
	6.30915	24.9628	2.12733
	6.33635	24.2464	1.97528
	6.36354	24.6961	2
	6.39074	28.2808	2
	6.41793	27.6411	2
	6.44512	28.8695	2
	6.47232	28.5022	2.04912
	6.49951	30.9651	2
	6.52671	32.9898	1.69689
	6.5539	36.4307	1.49123
	6.5811	38.2079	3.33836
	6.60829	39.7022	4.99755
	6.63549	45.8369	5.57808
	6.66268	50.6224	6.93235
	6.68988	51.6823	5.70524
	6.71707	52.4191	5.3607
	6.74427	59.0177	6.03836
	6.77146	66.5383	6.61868
	6.79866	69.4863	6.27397
	6.82585	72.6767	6.26072
	6.85304	78.5041	7.96991
	6.88024	81.3211	8.03973
	6.90743	81.4621	9.24932
	6.93463	82.4585	10.0545
	6.96182	88.9043	11.3423
	6.98902	92.5115	13.2945
	7.01621	89.6168	14.1765
	7.04341	94.796	16.5561
	7.0706	111.493	25.4019
	7.0978	121.903	29.1256
	7.12499	125.028	29.9005
	7.15218	127.532	30.3189
	7.17938	125.94	34.5204
	7.20657	127.539	41.0199
	7.23377	137.5	43.6429
	7.26096	143.847	50.5479
	7.28816	154.623	55.066
	7.31535	152.124	57.2823
	7.34255	151.374	54.8534
	7.36974	152.634	55.3223
	7.39694	146.652	56.9592
	7.42413	140.222	56.7959
	7.45133	141.854	61.4014
	7.47852	142.99	62.2381
	7.50571	139.098	62.8263
	7.53291	135.73	62.6492
	7.5601	133.57	63.2385
	7.5873	132.167	61.8888
	7.61449	132.144	60.637
	7.64169	128.737	61.5641
	7.66888	125.538	64.0759
	7.69608	119.719	63.837
	7.72327	114.433	65.5181
	7.75047	113.477	64.2087
	7.77766	114.988	60.8429
	7.80486	111.552	58.3653
	7.83205	110.044	57.395
	7.85924	105.285	56.9014
	7.88644	101.111	56.7853
	7.91363	97.477	53.2344
	7.94083	98.4	50.9
	7.96802	100.766	51.8272
	7.99522	95.4198	51.9078
	8.02241	86.6762	48.3356
	8.04961	82.0976	48.4808
	8.0768	84.1642	46.14
	8.104	87.0853	46.1446
	8.13119	88.6649	44.794
	8.15839	88.0085	42.5669
	8.18558	84.6034	40.8263
	8.21278	84.4129	40.706
	8.23997	85.7565	38.5266
	8.26716	76.4721	35.3621
	8.29436	69.1838	33.5343
	8.32155	68.596	32.893
	8.34875	68.8085	31.4301
	8.37594	70.0534	28.6415
	8.40314	66.4065	28.1514
	8.43033	59.726	28.5676
	8.45753	51.7382	25.3082
	8.48472	43.7149	23.4794
	8.51192	36.8154	22.0904
	8.53911	36.0455	21.0057
	8.56631	38.0955	21.2397
	8.5935	36.5932	21.4277
	8.62069	33.4123	20.7201
	8.64789	27.0808	20.9503
	8.67508	20.5699	21.9249
	8.70228	17.7055	21.4585
	8.72947	16.6234	20.131
	8.75667	16.6428	20.5776
	8.78386	18.3049	21.9822
	8.81106	18.8114	23.1648
	8.83825	22.5891	20.726
	8.86545	21.5879	17.7679
	8.89264	20.1888	17.6877
	8.91984	17.983	16.6812
	8.94703	17.2164	14.6479
	8.97422	15.5548	14.1015
	9.00142	12.9204	13.8413
	9.02861	10.9794	13.4013
	9.05581	11.5046	13.3685
	9.083	14.9836	13.8726
	9.1102	15.3936	13.0137
	9.13739	14.5983	12.1192
	9.16459	14.406	11.9201
	9.19178	12.266	10.6248
	9.21898	11.9384	9.67619
	9.24617	11.0753	8.21055
	9.27337	10.6838	9.74579
	9.30056	9.44384	9.9385
	9.32775	9.7241	9.18301
	9.35495	10.2253	8.53699
	9.38214	9.23973	8.35616
	9.40934	9.80254	7.84384
	9.43653	8.47993	8.86664
	9.46373	8.93014	7.54767
	9.49092	6.6141	9.55246
	9.51812	5.71228	10.7739
	9.54531	5.95192	9.32459
	9.57251	7.17397	8.96999
	9.5997	7.40548	7.87578
	9.62689	6.03836	6.04521
	9.65409	5.18986	6
	9.68128	5.02711	6.73288
	9.70848	5.33836	7.33836
	9.73567	5.92926	8.41457
	9.76287	6	8.04972
	9.79006	5.63394	6.0373
	9.81726	5.47702	6.02476
	9.84445	6.08575	6.01123
	9.87165	5.61938	5.12759
	9.89884	4.36974	4.00822
	9.92604	5.5	4.5
		9.92604
