# Supplementary material for: Stress granules plug and stabilize damaged endolysosomal membranes
Source: Nature. 2023 Nov 15;623(7989):1062–9. doi: 10.1038/s41586-023-06726-w (PMC10686833; doi:10.1038/s41586-023-06726-w)
Supplement: Supplementary file 27 — Source Data Extended Data Fig. 4 [file 41586_2023_6726_MOESM27_ESM.xlsx]

## Sheet: Extended_Data_4
			PANEL	SUBPANEL	CONTENT	METHODOLOGY	ACCESS
			A	TOP-LEFT	Number of solution particles (not part of a condensate body) exchanged between the inner and outer compartments before pore closure for different initial pore sizes and modes of particle interaction (see legend).	Exchanged solution numbers were computed from vesicle surface reconstruction, condensate clustering and positional analysis as described in the Methods section.	Non applicable
			A	MIDDLE-LEFT	Pore lifetime (time from simulation start until complete pore closure) for different initial pore sizes and modes of particle interaction (see legend).	Pore lifetimes were computed from the surface reconstruction algorithm (see Methods section), which allows to evaluate pore sizes, over different frames of each simulation trajectory.	Non applicable
			A	BOTTOM-LEFT	Fraction of simulations where we observe vesicles budding following droplet wrapping.	We consider budding events as the splitting of the main vesicle body into two or more smaller membrane bodies. Each point corresponds to the fraction over 10 different replicas for the same conditions. Plots were generated with Python.	Non applicable
			A	LEFT	All results shown here correspond to high protein concentration (cp/cl = 0.57).	Plots were generated with Python.	https://github.com/cvanhille/SGporecondensation
			A	TOP-RIGHT	Number of solution particles (not part of a condensate body) exchanged between the inner and outer compartments before pore closure for different initial pore sizes and modes of particle interaction (see legend).	Exchanged solution numbers were computed from vesicle surface reconstruction, condensate clustering and positional analysis as described in the Methods section.	https://github.com/cvanhille/SGporecondensation
			A	MIDDLE-RIGHT	Pore lifetime (time from simulation start until complete pore closure) for different initial pore sizes and modes of particle interaction (see legend).	Pore lifetimes were computed from the surface reconstruction algorithm (see Methods section), which allows to evaluate pore sizes, over different frames of each simulation trajectory.	https://github.com/cvanhille/SGporecondensation
			A	BOTTOM-RIGHT	Fraction of simulations where we observe vesicles budding following droplet wrapping.	We consider budding events as the splitting of the main vesicle body into two or more smaller membrane bodies. Each point corresponds to the fraction over 10 different replicas for the same conditions. Plots were generated with Python.	https://github.com/cvanhille/SGporecondensation
			A	RIGHT	All results shown here correspond to high protein concentration (cp/cl = 0.14).	Plots were generated with Python.	https://github.com/cvanhille/SGporecondensation
			A	TOP+MIDDLE	The interaction strength for LLPS-type interactions is 1.5 kT, for wetting interactions it is 0.1 kT.	Each point corresponds to the average over 10 different replicas for the same conditions and the error bars correspond to the standard deviation of these statistics. Plots were generated with Python.	https://github.com/cvanhille/SGporecondensation
			B	TOP	Number of solution particles (not part of a condensate body) exchanged between the inner and outer compartments before pore closure for different wetting interaction strengths and different protein to lumen ratios.	Exchanged solution numbers were computed from vesicle surface reconstruction, condensate clustering and positional analysis as described in the Methods section.	https://github.com/cvanhille/SGporecondensation
			B	MIDDLE	Pore lifetime (time from simulation start until complete pore closure) for different wetting interaction strengths and different protein to lumen ratios.	Pore lifetimes were computed from the surface reconstruction algorithm (see Methods section), which allows to evaluate pore sizes, over different frames of each simulation trajectory.	https://github.com/cvanhille/SGporecondensation
			B	TOP+MIDDLE	All results shown here correspond to large initial pores (r = 140 nm). The interaction strength for LLPS-type interactions is 1.5 kT.	Each point corresponds to the average over 10 different replicas for the same conditions and the error bars correspond to the standard deviation of these statistics. Plots were generated with Python.	https://github.com/cvanhille/SGporecondensation
			B	BOTTOM	Fraction of simulations where we observe vesicles budding following droplet wrapping.	We consider budding events as the splitting of the main vesicle body into two or more smaller membrane bodies. Each point corresponds to the fraction over 10 different replicas for the same conditions. Plots were generated with Python.	https://github.com/cvanhille/SGporecondensation
			B	ALL	All results shown here correspond to large initial pores (r = 140 nm). The interaction strength for LLPS-type interactions is 1.5 kT.	Plots were generated with Python.	https://github.com/cvanhille/SGporecondensation
