# Supplementary material for: Stress granules plug and stabilize damaged endolysosomal membranes
Source: Nature. 2023 Nov 15;623(7989):1062–9. doi: 10.1038/s41586-023-06726-w (PMC10686833; doi:10.1038/s41586-023-06726-w)
Supplement: Supplementary file 28 — Source Data Extended Data Fig. 5 [file 41586_2023_6726_MOESM28_ESM.xlsx]

## Sheet: Extended_Data_5
			PANEL	SUBPANEL	CONTENT	METHODOLOGY	ACCESS
			A	MAIN	Droplets observed at different points in time for the two modes of LLPS interactions, plotted according to their radius of gyration and rescaled distance to the pore.	Using a clustering algorithm we obtain the center of mass position, mass and radius of gyration of different condensate droplets over time from simulation trajectories. We can thus measure their distance to the pore (from surface reconstruction), which we rescale by the radius of gyration.	https://github.com/cvanhille/SGporecondensation
			A	INSETS	Representative snapshots of droplets forming at different points in time. A side view of the sliced system is presented to show the contents of the vesicle.	Simulation trajectory files from LAMMPS (.xyz format) were rendered using the Ovito visualisation tool (see Methods section and corresponding references).	Non applicable
			A	TEXT	Mass fractions (in %) of condensate found in the vicinity of the pore at early and late stages of the simulations respectively.	Mass density spatial distributions (according to the distance to the pore) were generated from the droplets time, mass, position and radius of gyration information (see above). We then integrate these distributions over different distance ranges to obtain mass fraction values for each case.	https://github.com/cvanhille/SGporecondensation
			B	MAIN	Droplet distances to the pore over time, plotted as a function of the droplet size as well.	The same data as in panel A is plotted here as a function of time. The droplet size information is encoded in the point size of the plots.	https://github.com/cvanhille/SGporecondensation
			ALL	ALL	All results shown here correspond to large initial pores (r = 140 nm). The interaction strength for LLPS-type interactions is 1.5 kT, for wetting interactions it is 0.1 kT.	Plots were generated with Python.	https://github.com/cvanhille/SGporecondensation
