# Supplementary material for: Stress granules plug and stabilize damaged endolysosomal membranes
Source: Nature. 2023 Nov 15;623(7989):1062–9. doi: 10.1038/s41586-023-06726-w (PMC10686833; doi:10.1038/s41586-023-06726-w)
Supplement: Supplementary file 29 — Source Data Extended Data Fig. 6 [file 41586_2023_6726_MOESM29_ESM.xlsx]

## Sheet: Extended_Data_6d
		iABP intensity
		Experiment	iPSDM WT	iPSDM G3BPnf
		1	5038.17	5108.02
		2	6015.92	5722.1
		3	5993.05	6063.03
		Table Analyzed	iABP
		Column B	iPSDM G3BPnf
		vs.	vs.
		Column A	iPSDM WT
		Unpaired t test
		P value	0.91
		P value summary	ns
		Significantly different (P < 0.05)?	No
		One- or two-tailed P value?	Two-tailed
		t, df	t=0.120, df=4
		How big is the difference?
		Mean of column A	5682
		Mean of column B	5631
		Difference between means (B - A) ± SEM	-51.3 ± 426
		95% confidence interval	-1235 to 1133
		R squared (eta squared)	0.00361
		F test to compare variances
		F, DFn, Dfd	1.33, 2, 2
		P value	0.86
		P value summary	ns
		Significantly different (P < 0.05)?	No
		Data analyzed
		Sample size, column A	3
		Sample size, column B	3

## Sheet: Extended_Data_6e
	iABP area
Experiment	iPSDM WT	iPSDM G3BPnf
1	0.58	0.54
2	0.67	0.58
3	0.61	0.69
	Table Analyzed	iABP_area
	Column B	iPSDM G3BPnf
	vs.	vs.
	Column A	iPSDM WT
	Unpaired t test
	P value	0.76
	P value summary	ns
	Significantly different (P < 0.05)?	No
	One- or two-tailed P value?	Two-tailed
	t, df	t=0.320, df=4
	How big is the difference?
	Mean of column A	0.62
	Mean of column B	0.603
	Difference between means (B - A) ± SEM	-0.0167 ± 0.0521
	95% confidence interval	-0.161 to 0.128
	R squared (eta squared)	0.025
	F test to compare variances
	F, DFn, Dfd	2.87, 2, 2
	P value	0.52
	P value summary	ns
	Significantly different (P < 0.05)?	No
	Data analyzed
	Sample size, column A	3
	Sample size, column B	3

## Sheet: Extended_Data_6f
	puncta area / cell area
		iPSDM G3BPnf										iPSDM WT
	G3BP1	8.2e-05	0.000101	0.000106	1.67e-05	2.13e-05	2.02e-05	4.59e-05	0.00011	0	0.000284	0.19877	0.181248	0.126351	0.164482	0.2514	0.165563	0.176693	0.246968	0.2313	0.192367
	G3BP2	1.82e-05	2.53e-05	8.13e-05	8.35e-06	2.13e-05	2.02e-05	0	5.52e-05	0	0	0.177762	0.202161	0.237818	0.181457	0.242245	0.163611	0.169397	0.186354	0.217858	0.231701
	TIA1	2.04e-05	0	2.67e-05	4.83e-05	1.04e-05	4.49e-05	0.000128	5.2e-05	0.0002	9.78e-05	0.24364	0.287644	0.124956	0.146393	0.1344	0.140868	0.149495	0.169362	0.153625	0.195908
	PABPC1	4.85e-05	0.000155	0.000109	0.000462	0.000128	9.01e-05	0.000134	0.00013	2.32e-05	0.000112	0.252283	0.16252	0.18899	0.283043	0.210021	0.264901	0.192541	0.248344	0.244573	0.12785
	Table Analyzed	SG_KO_area							Compare each cell mean with the other cell mean in that row
	Two-way ANOVA	Ordinary							Number of families	1
	Alpha	0.05							Number of comparisons per family	4
									Alpha	0.05
	Source of Variation	% of total variation	P value	P value summary	Significant?
	Interaction	0.556	0.19	ns	No				Šídák's multiple comparisons test	Mean Diff.	95.00% CI of diff.	Below threshold?	Summary	Adjusted P Value
	Row Factor	0.559	0.19	ns	No
	Column Factor	90.8	<0.001	***	Yes				iPSDM G3BPnf - iPSDM WT
									G3BP1	-0.193	-0.229 to -0.158	Yes	***	<0.001
	ANOVA table	SS	DF	MS	F (DFn, DFd)	P value			G3BP2	-0.201	-0.236 to -0.166	Yes	***	<0.001
	Interaction	0.00473	3	0.00158	F (3, 72) = 1.64	P=0.19			TIA1	-0.175	-0.210 to -0.139	Yes	***	<0.001
	Row Factor	0.00476	3	0.00159	F (3, 72) = 1.65	P=0.19			PABPC1	-0.217	-0.253 to -0.182	Yes	***	<0.001
	Column Factor	0.773	1	0.773	F (1, 72) = 805	P<0.001
	Residual	0.0692	72	0.00096
									Test details	Mean 1	Mean 2	Mean Diff.	SE of diff.	N1	N2	t	DF
	Difference between column means
	Mean of iPSDM G3BPnf	7.59e-05							iPSDM G3BPnf - iPSDM WT
	Mean of iPSDM WT	0.197							G3BP1	7.87e-05	0.194	-0.193	0.0139	10	10	14	72
	Difference between means	-0.197							G3BP2	2.3e-05	0.201	-0.201	0.0139	10	10	14.5	72
	SE of difference	0.00693							TIA1	6.29e-05	0.175	-0.175	0.0139	10	10	12.6	72
	95% CI of difference	-0.210 to -0.183							PABPC1	0.000139	0.218	-0.217	0.0139	10	10	15.7	72
	Data summary
	Number of columns (Column Factor)	2
	Number of rows (Row Factor)	4
	Number of values	80

## Sheet: Extended_Data_6g
		LysoTracker Red basal intensity
		iPSDM WT			iPSDM G3BP1/2nf
		7132	7093	6876	7242	6962	7083
	Experiment	1	2	3	1	2	3
		Table Analyzed	BASAL_LTR_iPSDMBASAL_LTR_mdm
		Column B	iPSDM G3BP1/2nf
		vs.	vs.
		Column A	iPSDM WT
		Unpaired t test
		P value	0.61
		P value summary	ns
		Significantly different (P < 0.05)?	No
		One- or two-tailed P value?	Two-tailed
		t, df	t=0.546, df=4
		How big is the difference?
		Mean of column A	7034
		Mean of column B	7096
		Difference between means (B - A) ± SEM	62.0 ± 114
		95% confidence interval	-254 to 378
		R squared (eta squared)	0.0693
		F test to compare variances
		F, DFn, Dfd	1.04, 2, 2
		P value	0.98
		P value summary	ns
		Significantly different (P < 0.05)?	No
		Data analyzed
		Sample size, column A	3
		Sample size, column B	3

## Sheet: Extended_Data_6h
		LysoTracker Red basal intensity (HeLa)
		si CTRL			si G3BP1/2
		5322	5487	5982	5754	5490	5638
	Experiment	1	2	3	1	2	3
	Table Analyzed	BASAL_LTR_HELA
	Column B	si G3BP1/2
	vs.	vs.
	Column A	si CTRL
	Unpaired t test
	P value	0.89
	P value summary	ns
	Significantly different (P < 0.05)?	No
	One- or two-tailed P value?	Two-tailed
	t, df	t=0.143, df=4
	How big is the difference?
	Mean of column A	5597
	Mean of column B	5627
	Difference between means (B - A) ± SEM	30.3 ± 213
	95% confidence interval	-560 to 620
	R squared (eta squared)	0.00507
	F test to compare variances
	F, DFn, Dfd	6.74, 2, 2
	P value	0.26
	P value summary	ns
	Significantly different (P < 0.05)?	No
	Data analyzed
	Sample size, column A	3
	Sample size, column B	3

## Sheet: Extended_Data_6i
		LysoTracker Red basal intensity (hMDM)
		hMDM WT			hMDM G3BPnf
		6752	7001	6456	7125	6540	6429
	Experiment	1	2	3	1	2	3
		Table Analyzed	BASAL_LTR_mdm
		Column B	hMDM G3BPnf
		vs.	vs.
		Column A	hMDM WT
		Unpaired t test
		P value	0.89
		P value summary	ns
		Significantly different (P < 0.05)?	No
		One- or two-tailed P value?	Two-tailed
		t, df	t=0.143, df=4
		How big is the difference?
		Mean of column A	6736
		Mean of column B	6698
		Difference between means (B - A) ± SEM	-38.3 ± 267
		95% confidence interval	-780 to 704
		R squared (eta squared)	0.00512
		F test to compare variances
		F, DFn, Dfd	1.88, 2, 2
		P value	0.69
		P value summary	ns
		Significantly different (P < 0.05)?	No
		Data analyzed
		Sample size, column A	3
		Sample size, column B	3

## Sheet: Extended_Data_6k
	LysoTracker relative (vs pre-LLOMe) intensity
		LLOMe			Washout + 10min
		0.15	0.19	0.26	0.72	0.85	0.79
	Experiment	1	2	3	1	2	3
	Table Analyzed	LTR_WT_HELA
	Column B	Washout + 10min
	vs.	vs.
	Column A	LLOMe
	Unpaired t test
	P value	<0.001
	P value summary	***
	Significantly different (P < 0.05)?	Yes
	One- or two-tailed P value?	Two-tailed
	t, df	t=11.9, df=4
	How big is the difference?
	Mean of column A	0.2
	Mean of column B	0.787
	Difference between means (B - A) ± SEM	0.587 ± 0.0494
	95% confidence interval	0.449 to 0.724
	R squared (eta squared)	0.972
	F test to compare variances
	F, DFn, Dfd	1.37, 2, 2
	P value	0.85
	P value summary	ns
	Significantly different (P < 0.05)?	No
	Data analyzed
	Sample size, column A	3
	Sample size, column B	3

## Sheet: Extended_Data_6l
	LysoTracker relative intensity
		LLOMe			Washout + 10min
		0.16	0.13	0.2	0.242	0.208	0.329
	Experiment	1	2	3	1	2	3
	Table Analyzed	LTR_SIR_HELA
	Column B	Washout + 10min
	vs.	vs.
	Column A	LLOMe
	Unpaired t test
	P value	0.08
	P value summary	ns
	Significantly different (P < 0.05)?	No
	One- or two-tailed P value?	Two-tailed
	t, df	t=2.33, df=4
	How big is the difference?
	Mean of column A	0.163
	Mean of column B	0.26
	Difference between means (B - A) ± SEM	0.0963 ± 0.0413
	95% confidence interval	-0.0185 to 0.211
	R squared (eta squared)	0.576
	F test to compare variances
	F, DFn, Dfd	3.16, 2, 2
	P value	0.48
	P value summary	ns
	Significantly different (P < 0.05)?	No
	Data analyzed
	Sample size, column A	3
	Sample size, column B	3

## Sheet: Extended_Data_6m
		LysoTracker relative intensity
			si CTRL			si G3BP1/2
			0.72	0.85	0.79	0.242	0.208	0.329
		Experiment	1	2	3	1	2	3
		Table Analyzed	LTR_WT_SIR_HELA_washout
		Column B	si G3BP1/2
		vs.	vs.
		Column A	si CTRL
		Unpaired t test
		P value	<0.001
		P value summary	***
		Significantly different (P < 0.05)?	Yes
		One- or two-tailed P value?	Two-tailed
		t, df	t=10.1, df=4
		How big is the difference?
		Mean of column A	0.787
		Mean of column B	0.26
		Difference between means (B - A) ± SEM	-0.527 ± 0.0521
		95% confidence interval	-0.672 to -0.382
		R squared (eta squared)	0.962
		F test to compare variances
		F, DFn, Dfd	1.09, 2, 2
		P value	0.96
		P value summary	ns
		Significantly different (P < 0.05)?	No
		Data analyzed
		Sample size, column A	3
		Sample size, column B	3

## Sheet: Extended_Data_6o
	LysoTracker relative intensity
		LLOMe			Washout + 10min
		0.12	0.21	0.24	0.69	0.82	0.88
	Experiment	1	2	3	1	2	3
	Table Analyzed	LTR_WT_MDM
	Column B	Washout + 10min
	vs.	vs.
	Column A	LLOMe
	Unpaired t test
	P value	<0.001
	P value summary	***
	Significantly different (P < 0.05)?	Yes
	One- or two-tailed P value?	Two-tailed
	t, df	t=9.10, df=4
	How big is the difference?
	Mean of column A	0.19
	Mean of column B	0.797
	Difference between means (B - A) ± SEM	0.607 ± 0.0667
	95% confidence interval	0.422 to 0.792
	R squared (eta squared)	0.954
	F test to compare variances
	F, DFn, Dfd	2.42, 2, 2
	P value	0.58
	P value summary	ns
	Significantly different (P < 0.05)?	No
	Data analyzed
	Sample size, column A	3
	Sample size, column B	3

[truncated: 2 more sheets: Extended_Data_6p, Extended_Data_6q]
