# Supplementary material for: Stress granules plug and stabilize damaged endolysosomal membranes
Source: Nature. 2023 Nov 15;623(7989):1062–9. doi: 10.1038/s41586-023-06726-w (PMC10686833; doi:10.1038/s41586-023-06726-w)
Supplement: Supplementary file 30 — Source Data Extended Data Fig. 7 [file 41586_2023_6726_MOESM30_ESM.xlsx]

## Sheet: Extended_Data_7b
		U2OS WT			U2OS G3BP DKO
	Untreated	0.0002	0.0002	0.0011	0.0001	0.0001	0.00012
	LLOMe 30min	0.103	0.117	0.124	0.0011	0.00109	0.000972
	Experiment	1	2	3	1	2	3
	Table Analyzed	G3BP1_area_wt_ko_u2os						Compare each cell mean with the other cell mean in that row
	Two-way ANOVA	Ordinary						Number of families	1
	Alpha	0.05						Number of comparisons per family	2
								Alpha	0.05
	Source of Variation	% of total variation	P value	P value summary	Significant?
	Interaction	32.6	<0.001	***	Yes			Šídák's multiple comparisons test	Mean Diff.	95.00% CI of diff.	Below threshold?	Summary	Adjusted P Value
	Row Factor	33.7	<0.001	***	Yes
	Column Factor	33	<0.001	***	Yes			U2OS WT - U2OS G3BP DKO
								Untreated	0.000393	-0.0116 to 0.0124	No	ns	>0.99
	ANOVA table	SS	DF	MS	F (DFn, DFd)	P value		LLOMe 30min	0.114	0.102 to 0.126	Yes	***	<0.001
	Interaction	0.00961	1	0.00961	F (1, 8) = 336	P<0.001
	Row Factor	0.00994	1	0.00994	F (1, 8) = 347	P<0.001
	Column Factor	0.00975	1	0.00975	F (1, 8) = 340	P<0.001		Test details	Mean 1	Mean 2	Mean Diff.	SE of diff.	N1
	Residual	0.000229	8	2.87e-05
								U2OS WT - U2OS G3BP DKO
	Difference between column means							Untreated	0.0005	0.000107	0.000393	0.00437	3
	Mean of U2OS WT	0.0576						LLOMe 30min	0.115	0.00105	0.114	0.00437	3
	Mean of U2OS G3BP DKO	0.00058
	Difference between means	0.057
	SE of difference	0.00309
	95% CI of difference	0.0499 to 0.0641
	Difference between row means
	Mean of Untreated	0.000303
	Mean of LLOMe 30min	0.0579
	Difference between means	-0.0576
	SE of difference	0.00309
	95% CI of difference	-0.0647 to -0.0504
	Interaction CI
	Mean diff, A1 - B1	0.000393
	Mean diff, A2 - B2	0.114
	(A1 -B1) - (A2 - B2)	-0.113
	95% CI of difference	-0.127 to -0.0990
	(B1 - A1) - (B2 - A2)	0.113
	95% CI of difference	0.0990 to 0.127
	Data summary
	Number of columns (Column Factor)	2
	Number of rows (Row Factor)	2
	Number of values	12

## Sheet: Extended_Data_7e
		puncta area / cell area - live cell imaging U2OS
		Time (min)	G3BP1			GAL-3
		2	0.03	0.021	0.123	0.013	0.017	0.011
		4	0.118	0.192	0.127	0.015	0.013	0.017
		6	0.232	0.245	0.201	0.086	0.09	0.112
		8	0.287	0.264	0.223	0.136	0.125	0.135
		10	0.323	0.341	0.376	0.139	0.142	0.147
		12	0.342	0.354	0.381	0.183	0.147	0.189
		14	0.349	0.356	0.388	0.239	0.252	0.251
		16	0.349	0.36	0.387	0.267	0.27	0.28
		ggplot(U2OS_dynamics, aes(x = Time, y = Intensity, color = Marker)) +
		geom_smooth(aes(group = interaction(Marker, Replicate)), method = "loess", se = TRUE, size = 0.8) +
		geom_point() +
		labs(x = "Time", y = "Intensity") +
		scale_color_manual(values = c("magenta", "green")) +
		theme(panel.background = element_rect(fill = "white"),
		panel.grid.major = element_blank(),
		panel.grid.minor = element_blank(),
		axis.line = element_line(color = "black", size = 0.2),
		axis.text = element_text(size = 22),
		axis.title = element_blank())

## Sheet: Extended_Data_7g
	ABP intensity U2OS						LysoTracker basal intensity U2OS					LysoTracker puncta area /cell area U2OS
Experiment	WT	G3BP DKO				Experiment	WT	G3BP DKO				Experiment	WT	G3BP DKO
1	1253	1500				1	25435	24995				1	0.237	0.2072
2	1396	1419				2	26347	23458				2	0.229	0.2041
3	1650	1510				3	24872	25326				3	0.2145	0.2315
	Table Analyzed	ABP_U2_WT_KO					Table Analyzed	LTR_U2_WT_KO				Table Analyzed	LTR_area
	Column B	G3BP DKO					Column B	G3BP DKO				Column B	G3BP DKO
	vs.	vs.					vs.	vs.				vs.	vs.
	Column A	WT					Column A	WT				Column A	WT
	Unpaired t test						Unpaired t test					Unpaired t test
	P value	0.74					P value	0.25				P value	0.31
	P value summary	ns					P value summary	ns				P value summary	ns
	Significantly different (P < 0.05)?	No					Significantly different (P < 0.05)?	No				Significantly different (P < 0.05)?	No
	One- or two-tailed P value?	Two-tailed					One- or two-tailed P value?	Two-tailed				One- or two-tailed P value?	Two-tailed
	t, df	t=0.362, df=4					t, df	t=1.33, df=4				t, df	t=1.15, df=4
	How big is the difference?						How big is the difference?					How big is the difference?
	Mean of column A	1433					Mean of column A	25551				Mean of column A	0.227
	Mean of column B	1476					Mean of column B	24593				Mean of column B	0.214
	Difference between means (B - A) ± SEM	43.3 ± 120					Difference between means (B - A) ± SEM	-958 ± 718				Difference between means (B - A) ± SEM	-0.0126 ± 0.0109
	95% confidence interval	-289 to 375					95% confidence interval	-2952 to 1036				95% confidence interval	-0.0428 to 0.0176
	R squared (eta squared)	0.0318					R squared (eta squared)	0.308				R squared (eta squared)	0.25
	F test to compare variances						F test to compare variances					F test to compare variances
	F, DFn, Dfd	16.2, 2, 2					F, DFn, Dfd	1.79, 2, 2				F, DFn, Dfd	1.73, 2, 2
	P value	0.12					P value	0.72				P value	0.73
	P value summary	ns					P value summary	ns				P value summary	ns
	Significantly different (P < 0.05)?	No					Significantly different (P < 0.05)?	No				Significantly different (P < 0.05)?	No
	Data analyzed						Data analyzed					Data analyzed
	Sample size, column A	3					Sample size, column A	3				Sample size, column A	3
	Sample size, column B	3					Sample size, column B	3				Sample size, column B	3

## Sheet: Extended_Data_7j
		LLOMe			Washout + 10min
		0.12	0.17	0.28	0.93	0.76	0.82
	Experiment	1	2	3	1	2	3
	Table Analyzed	LTR_WT_U2OS
	Column B	Washout + 10min
	vs.	vs.
	Column A	LLOMe
	Unpaired t test
	P value	<0.001
	P value summary	***
	Significantly different (P < 0.05)?	Yes
	One- or two-tailed P value?	Two-tailed
	t, df	t=9.42, df=4
	How big is the difference?
	Mean of column A	0.19
	Mean of column B	0.837
	Difference between means (B - A) ± SEM	0.647 ± 0.0686
	95% confidence interval	0.456 to 0.837
	R squared (eta squared)	0.957
	F test to compare variances
	F, DFn, Dfd	1.11, 2, 2
	P value	0.95
	P value summary	ns
	Significantly different (P < 0.05)?	No
	Data analyzed
	Sample size, column A	3
	Sample size, column B	3

## Sheet: Extended_Data_7k
			LLOMe			Washout + 10min
			0.211	0.14	0.155	0.11	0.18	0.226
		Experiment	1	2	3	1	2	3
		Table Analyzed	LTR_KO_U2OS
		Column B	Washout + 10min
		vs.	vs.
		Column A	LLOMe
		Paired t test
		P value	0.96
		P value summary	ns
		Significantly different (P < 0.05)?	No
		One- or two-tailed P value?	Two-tailed
		t, df	t=0.0630, df=2
		Number of pairs	3
		How big is the difference?
		Mean of differences (B - A)	0.00333
		SD of differences	0.0917
		SEM of differences	0.0529
		95% confidence interval	-0.224 to 0.231
		R squared (partial eta squared)	0.00198
		How effective was the pairing?
		Correlation coefficient (r)	-0.822
		P value (one tailed)	0.19
		P value summary	ns
		Was the pairing significantly effective?	No

## Sheet: Extended_Data_7l
			WT			G3BP DKO
			0.93	0.76	0.82	0.11	0.18	0.226
		Experiment	1	2	3	1	2	3
		Table Analyzed	washout_LTR_WT_u2
		Column B	G3BP DKO
		vs.	vs.
		Column A	WT
		Unpaired t test
		P value	<0.001
		P value summary	***
		Significantly different (P < 0.05)?	Yes
		One- or two-tailed P value?	Two-tailed
		t, df	t=11.1, df=4
		How big is the difference?
		Mean of column A	0.837
		Mean of column B	0.172
		Difference between means (B - A) ± SEM	-0.665 ± 0.0601
		95% confidence interval	-0.832 to -0.498
		R squared (eta squared)	0.968
		F test to compare variances
		F, DFn, Dfd	2.18, 2, 2
		P value	0.63
		P value summary	ns
		Significantly different (P < 0.05)?	No
		Data analyzed
		Sample size, column A	3
		Sample size, column B	3

## Sheet: Extended_Data_7o
		U2OS WT - Dextran leakage experiment
		pre-LLOMe			LLOMe			Washout + 40min
		1	0.987	0.998	1.23	1.27	1.38	0.84	0.88	0.82
	Experiment	1	2	3	1	2	3	1	2	3
		Table Analyzed	dextran_WT_u2			Number of families	1
		Data sets analyzed	A-C			Number of comparisons per family	2
						Alpha	0.05
		ANOVA summary
		F	66.4			Dunnett's multiple comparisons test	Mean Diff.	95.00% CI of diff.	Below threshold?	Summary	Adjusted P Value	A-?
		P value	<0.001			pre-LLOMe vs. LLOMe	-0.298	-0.411 to -0.185	Yes	***	<0.001	B	LLOMe
		P value summary	***			pre-LLOMe vs. Washout + 40min	0.148	0.0353 to 0.261	Yes	*	0.02	C	Washout + 40min
		Significant diff. among means (P < 0.05)?	Yes
		R squared	0.957			Test details	Mean 1	Mean 2	Mean Diff.	SE of diff.	n1	n2	q	DF
						pre-LLOMe vs. LLOMe	0.995	1.29	-0.298	0.0395	3	3	7.56	6
		Brown-Forsythe test				pre-LLOMe vs. Washout + 40min	0.995	0.847	0.148	0.0395	3	3	3.76	6
		F (DFn, DFd)	1.37 (2, 6)
		P value	0.32
		P value summary	ns
		Are SDs significantly different (P < 0.05)?	No
		Bartlett's test
		Bartlett's statistic (corrected)
		P value
		P value summary
		Are SDs significantly different (P < 0.05)?
		ANOVA table	SS	DF	MS	F (DFn, DFd)	P value
		Treatment (between columns)	0.311	2	0.155	F (2, 6) = 66.4	P<0.001
		Residual (within columns)	0.014	6	0.00234
		Total	0.325	8
		Data summary
		Number of treatments (columns)	3
		Number of values (total)	9

## Sheet: Extended_Data_7p
		U2OS G3BP DKO - Dextran leakage experiment
		pre-LLOMe			LLOMe			Washout + 40min
		1	0.985	0.9745	1.39	1.27	1.305	0.28	0.41	0.31
	Experiment	1	2	3	1	2	3	1	2	3
	Table Analyzed	dextran_ko_u2					Number of families	1
	Data sets analyzed	A-C					Number of comparisons per family	2
							Alpha	0.05
	ANOVA summary
	F	264					Dunnett's multiple comparisons test	Mean Diff.	95.00% CI of diff.	Below threshold?	Summary	Adjusted P Value	A-?
	P value	<0.001					pre-LLOMe vs. LLOMe	-0.335	-0.460 to -0.210	Yes	***	<0.001	B	LLOMe
	P value summary	***					pre-LLOMe vs. Washout + 40min	0.653	0.528 to 0.778	Yes	***	<0.001	C	Washout + 40min
	Significant diff. among means (P < 0.05)?	Yes
	R squared	0.989					Test details	Mean 1	Mean 2	Mean Diff.	SE of diff.	n1	n2	q	DF
							pre-LLOMe vs. LLOMe	0.987	1.32	-0.335	0.0437	3	3	7.66	6
	Brown-Forsythe test						pre-LLOMe vs. Washout + 40min	0.987	0.333	0.653	0.0437	3	3	14.9	6
	F (DFn, DFd)	0.736 (2, 6)
	P value	0.52
	P value summary	ns
	Are SDs significantly different (P < 0.05)?	No
	Bartlett's test
	Bartlett's statistic (corrected)
	P value
	P value summary
	Are SDs significantly different (P < 0.05)?
	ANOVA table	SS	DF	MS	F (DFn, DFd)	P value
	Treatment (between columns)	1.52	2	0.758	F (2, 6) = 264	P<0.001
	Residual (within columns)	0.0172	6	0.00287
	Total	1.53	8
	Data summary
	Number of treatments (columns)	3
	Number of values (total)	9

## Sheet: Extended_Data_7q
	puncta intensity								cytosolic intensity
		WT			G3BP DKO					WT			G3BP DKO
		0.84	0.88	0.82	0.28	0.41	0.31			146	139	175	615	754	756
	Experiment	1	2	3	1	2	3		Experiment	1	2	3	1	2	3
		Table Analyzed	dext_WT_KO_u2						Table Analyzed	dext_WT_KO_u2_cytosol
		Column B	G3BP DKO						Column B	G3BP DKO
		vs.	vs.						vs.	vs.
		Column A	WT						Column A	WT
		Unpaired t test							Unpaired t test
		P value	<0.001						P value	<0.001
		P value summary	***						P value summary	***
		Significantly different (P < 0.05)?	Yes						Significantly different (P < 0.05)?	Yes
		One- or two-tailed P value?	Two-tailed						One- or two-tailed P value?	Two-tailed
		t, df	t=11.9, df=4						t, df	t=11.6, df=4
		How big is the difference?							How big is the difference?
		Mean of column A	0.847						Mean of column A	153
		Mean of column B	0.333						Mean of column B	708
		Difference between means (B - A) ± SEM	-0.513 ± 0.0431						Difference between means (B - A) ± SEM	555 ± 48.0
		95% confidence interval	-0.633 to -0.394						95% confidence interval	422 to 688
		R squared (eta squared)	0.973						R squared (eta squared)	0.971
		F test to compare variances							F test to compare variances
		F, DFn, Dfd	4.96, 2, 2						F, DFn, Dfd	17.9, 2, 2
		P value	0.34						P value	0.11
		P value summary	ns						P value summary	ns
		Significantly different (P < 0.05)?	No						Significantly different (P < 0.05)?	No
		Data analyzed							Data analyzed
		Sample size, column A	3						Sample size, column A	3
		Sample size, column B	3						Sample size, column B	3
