# Supplementary material for: Stress granules plug and stabilize damaged endolysosomal membranes
Source: Nature. 2023 Nov 15;623(7989):1062–9. doi: 10.1038/s41586-023-06726-w (PMC10686833; doi:10.1038/s41586-023-06726-w)
Supplement: Supplementary file 31 — Source Data Extended Data Fig. 8 [file 41586_2023_6726_MOESM31_ESM.xlsx]

## Sheet: Extended_Data_8b
			Alix U2OS WT			Alix U2OS DKO						CHMP2a U2OS WT			CHMP2a U2OS DKO						CHMP4a U2OS WT			CHMP4a U2OS DKO
		0	0.002	0.001166	0.007526	0.000303	0.000794	0.00026			0	0.0025	0.0014	0.0077	0.000249	0.00091	0.00035			0	0.0029	0.0012	0.0073	0.000322	0.000845	0.000376
		5	0.124	0.113	0.119	0.171	0.183	0.194			5	0.1227	0.111	0.118	0.162	0.2	0.18			5	0.1235	0.1109	0.1167	0.157	0.203	0.173
		45	0.148	0.163	0.174	0.227	0.195	0.204			45	0.151	0.162	0.179	0.24	0.197	0.21			45	0.154	0.159	0.177	0.235	0.202	0.213
		120	0.094	0.108	0.086	0.114	0.142	0.129			120	0.091	0.107	0.089	0.1	0.15	0.12			120	0.0924	0.109	0.087	0.095	0.156	0.115
		Experiment	1	2	3	1	2	3			Experiment	1	2	3	1	2	3			Experiment	1	2	3	1	2	3
		Table Analyzed	Alix_u2_wt_dko								Table Analyzed	chmp2a_u2_wt_dko								Table Analyzed	chmp4b_u2_wt_dko
		Two-way ANOVA	Ordinary								Two-way ANOVA	Ordinary								Two-way ANOVA	Ordinary
		Alpha	0.05								Alpha	0.05								Alpha	0.05
		Source of Variation	% of total variation	P value	P value summary	Significant?					Source of Variation	% of total variation	P value	P value summary	Significant?					Source of Variation	% of total variation	P value	P value summary	Significant?
		Interaction	2.9	<0.001	***	Yes					Interaction	2.97	0.007	**	Yes					Interaction	2.9	0.01	*	Yes
		Row Factor	89.8	<0.001	***	Yes					Row Factor	88.7	<0.001	***	Yes					Row Factor	88.6	<0.001	***	Yes
		Column Factor	5.82	<0.001	***	Yes					Column Factor	5.53	<0.001	***	Yes					Column Factor	5.32	<0.001	***	Yes
		ANOVA table	SS	DF	MS	F (DFn, DFd)	P value				ANOVA table	SS	DF	MS	F (DFn, DFd)	P value				ANOVA table	SS	DF	MS	F (DFn, DFd)	P value
		Interaction	0.00367	3	0.00122	F (3, 16) = 10.4	P<0.001				Interaction	0.00392	3	0.00131	F (3, 16) = 5.73	P=0.007				Interaction	0.00381	3	0.00127	F (3, 16) = 4.79	P=0.01
		Row Factor	0.114	3	0.0379	F (3, 16) = 323	P<0.001				Row Factor	0.117	3	0.039	F (3, 16) = 171	P<0.001				Row Factor	0.116	3	0.0388	F (3, 16) = 146	P<0.001
		Column Factor	0.00737	1	0.00737	F (1, 16) = 62.9	P<0.001				Column Factor	0.00729	1	0.00729	F (1, 16) = 32.0	P<0.001				Column Factor	0.00699	1	0.00699	F (1, 16) = 26.4	P<0.001
		Residual	0.00188	16	0.000117						Residual	0.00365	16	0.000228						Residual	0.00424	16	0.000265
		Difference between column means									Difference between column means									Difference between column means
		Mean of Alix U2OS WT	0.095								Mean of CHMP2b U2OS WT	0.0952								Mean of CHMP4a U2OS WT	0.0951
		Mean of Alix U2OS DKO	0.13								Mean of CHMP2b U2OS DKO	0.13								Mean of CHMP4a U2OS DKO	0.129
		Difference between means	-0.0351								Difference between means	-0.0349								Difference between means	-0.0341
		SE of difference	0.00442								SE of difference	0.00616								SE of difference	0.00665
		95% CI of difference	-0.0444 to -0.0257								95% CI of difference	-0.0479 to -0.0218								95% CI of difference	-0.0482 to -0.0200
		Data summary									Data summary									Data summary
		Number of columns (Column Factor)	2								Number of columns (Column Factor)	2								Number of columns (Column Factor)	2
		Number of rows (Row Factor)	4								Number of rows (Row Factor)	4								Number of rows (Row Factor)	4
		Number of values	24								Number of values	24								Number of values	24
		Compare each cell mean with the other cell mean in that row									Compare each cell mean with the other cell mean in that row									Compare each cell mean with the other cell mean in that row
		Number of families	1								Number of families	1								Number of families	1
		Number of comparisons per family	4								Number of comparisons per family	4								Number of comparisons per family	4
		Alpha	0.05								Alpha	0.05								Alpha	0.05
		Šídák's multiple comparisons test	Mean Diff.	95.00% CI of diff.	Below threshold?	Summary	Adjusted P Value				Šídák's multiple comparisons test	Mean Diff.	95.00% CI of diff.	Below threshold?	Summary	Adjusted P Value				Šídák's multiple comparisons test	Mean Diff.	95.00% CI of diff.	Below threshold?	Summary	Adjusted P Value
		Alix U2OS WT - Alix U2OS DKO									CHMP2b U2OS WT - CHMP2b U2OS DKO									CHMP4a U2OS WT - CHMP4a U2OS DKO
		Row 1	0.00311	-0.0217 to 0.0279	No	ns	>0.99				Row 1	0.00336	-0.0312 to 0.0379	No	ns	>0.99				Row 1	0.00329	-0.0340 to 0.0406	No	ns	>0.99
		Row 2	-0.064	-0.0888 to -0.0392	Yes	***	<0.001				Row 2	-0.0634	-0.0980 to -0.0289	Yes	***	<0.001				Row 2	-0.0606	-0.0979 to -0.0233	Yes	**	0.001
		Row 3	-0.047	-0.0718 to -0.0222	Yes	***	<0.001				Row 3	-0.0517	-0.0862 to -0.0171	Yes	**	0.003				Row 3	-0.0533	-0.0906 to -0.0160	Yes	**	0.004
		Row 4	-0.0323	-0.0571 to -0.00755	Yes	**	0.008				Row 4	-0.0277	-0.0622 to 0.00690	No	ns	0.15				Row 4	-0.0259	-0.0632 to 0.0114	No	ns	0.25
		Test details	Mean 1	Mean 2	Mean Diff.	SE of diff.	N1				Test details	Mean 1	Mean 2	Mean Diff.	SE of diff.	N1				Test details	Mean 1	Mean 2	Mean Diff.	SE of diff.	N1	N2	t	DF
		Alix U2OS WT - Alix U2OS DKO									CHMP2b U2OS WT - CHMP2b U2OS DKO									CHMP4a U2OS WT - CHMP4a U2OS DKO
		Row 1	0.00356	0.000452	0.00311	0.00884	3				Row 1	0.00387	0.000503	0.00336	0.0123	3				Row 1	0.0038	0.000514	0.00329	0.0133	3	3	0.247	16
		Row 2	0.119	0.183	-0.064	0.00884	3				Row 2	0.117	0.181	-0.0634	0.0123	3				Row 2	0.117	0.178	-0.0606	0.0133	3	3	4.56	16
		Row 3	0.162	0.209	-0.047	0.00884	3				Row 3	0.164	0.216	-0.0517	0.0123	3				Row 3	0.163	0.217	-0.0533	0.0133	3	3	4.01	16
		Row 4	0.096	0.128	-0.0323	0.00884	3				Row 4	0.0957	0.123	-0.0277	0.0123	3				Row 4	0.0961	0.122	-0.0259	0.0133	3	3	1.95	16

## Sheet: Extended_Data_8e
		GAL-3 U2OS WT			GAL-3 U2OS DKO						p62 U2OS WT			p62 U2OS DKO						pTBK1 U2OS WT			pTBK1 U2OS DKO
	0	0.0017	0.0012	0.0021	0.002	0.000921	0.00194			0	0.0014	0.0011	0.00162	0.0012	0.000892	0.00183			0	0.0017	0.0012	0.0015	0.0012	0.000892	0.00183
	5	0.0086	0.0073	0.0061	0.1102	0.118	0.127			5	0.0083	0.0076	0.0069	0.1191	0.1387	0.1056			5	0.0071	0.0078	0.0081	0.1191	0.1387	0.1056
	45	0.1097	0.1176	0.1282	0.1651	0.1568	0.1789			45	0.1102	0.137	0.1284	0.1898	0.1739	0.1824			45	0.121	0.1378	0.1369	0.1898	0.1839	0.1724
	120	0.1579	0.1524	0.1796	0.2368	0.2965	0.2213			120	0.1557	0.152	0.1815	0.1436	0.15021	0.15767			120	0.1646	0.15	0.1829	0.1436	0.14021	0.16767
	Experiment	1	2	3	1	2	3			Experiment	1	2	3	1	2	3			Experiment	1	2	3	1	2	3
	Table Analyzed	gal3_u2_wt_dko								Table Analyzed	p62_u2_wt_dko								Table Analyzed	PTBK1_u2_wt_dko
	Two-way ANOVA	Ordinary								Two-way ANOVA	Ordinary								Two-way ANOVA	Ordinary
	Alpha	0.05								Alpha	0.05								Alpha	0.05
	Source of Variation	% of total variation	P value	P value summary	Significant?					Source of Variation	% of total variation	P value	P value summary	Significant?					Source of Variation	% of total variation	P value	P value summary	Significant?
	Interaction	5.81	<0.001	***	Yes					Interaction	11.8	<0.001	***	Yes					Interaction	11.7	<0.001	***	Yes
	Row Factor	79.4	<0.001	***	Yes					Row Factor	79.6	<0.001	***	Yes					Row Factor	80.6	<0.001	***	Yes
	Column Factor	12.5	<0.001	***	Yes					Column Factor	7.3	<0.001	***	Yes					Column Factor	6.3	<0.001	***	Yes
	ANOVA table	SS	DF	MS	F (DFn, DFd)	P value				ANOVA table	SS	DF	MS	F (DFn, DFd)	P value				ANOVA table	SS	DF	MS	F (DFn, DFd)	P value
	Interaction	0.0107	3	0.00356	F (3, 16) = 13.8	P<0.001				Interaction	0.0151	3	0.00503	F (3, 16) = 48.1	P<0.001				Interaction	0.0152	3	0.00507	F (3, 16) = 43.1	P<0.001
	Row Factor	0.146	3	0.0487	F (3, 16) = 189	P<0.001				Row Factor	0.102	3	0.0339	F (3, 16) = 325	P<0.001				Row Factor	0.105	3	0.0351	F (3, 16) = 298	P<0.001
	Column Factor	0.023	1	0.023	F (1, 16) = 89.0	P<0.001				Column Factor	0.00933	1	0.00933	F (1, 16) = 89.3	P<0.001				Column Factor	0.00823	1	0.00823	F (1, 16) = 69.9	P<0.001
	Residual	0.00413	16	0.000258						Residual	0.00167	16	0.000105						Residual	0.00188	16	0.000118
	Difference between column means									Difference between column means									Difference between column means
	Mean of GAL-3 U2OS WT	0.0727								Mean of p62 U2OS WT	0.0743								Mean of pTBK1 U2OS WT	0.0767
	Mean of GAL-3 U2OS DKO	0.135								Mean of p62 U2OS DKO	0.114								Mean of pTBK1 U2OS DKO	0.114
	Difference between means	-0.0619								Difference between means	-0.0394								Difference between means	-0.037
	SE of difference	0.00656								SE of difference	0.00417								SE of difference	0.00443
	95% CI of difference	-0.0758 to -0.0480								95% CI of difference	-0.0483 to -0.0306								95% CI of difference	-0.0464 to -0.0276
	Data summary									Data summary									Data summary
	Number of columns (Column Factor)	2								Number of columns (Column Factor)	2								Number of columns (Column Factor)	2
	Number of rows (Row Factor)	4								Number of rows (Row Factor)	4								Number of rows (Row Factor)	4
	Number of values	24								Number of values	24								Number of values	24
										Compare each cell mean with the other cell mean in that row										Compare each cell mean with the other cell mean in that row
	Number of comparisons per family	4
	Alpha	0.05								Number of families	1									Number of families	1
										Number of comparisons per family	4									Number of comparisons per family	4
	Šídák's multiple comparisons test	Mean Diff.	95.00% CI of diff.	Below threshold?	Summary	Adjusted P Value				Alpha	0.05									Alpha	0.05
	GAL-3 U2OS WT - GAL-3 U2OS DKO									Šídák's multiple comparisons test	Mean Diff.	95.00% CI of diff.	Below threshold?	Summary	Adjusted P Value					Šídák's multiple comparisons test	Mean Diff.	95.00% CI of diff.	Below threshold?	Summary	Adjusted P Value
	Row 1	4.63e-05	-0.0368 to 0.0368	No	ns	>0.99
	Row 2	-0.111	-0.148 to -0.0743	Yes	***	<0.001				p62 U2OS WT - p62 U2OS DKO										pTBK1 U2OS WT - pTBK1 U2OS DKO
	Row 3	-0.0484	-0.0852 to -0.0116	Yes	**	0.008				Row 1	6.6e-05	-0.0233 to 0.0235	No	ns	>0.99					Row 1	0.000159	-0.0247 to 0.0250	No	ns	>0.99
	Row 4	-0.0882	-0.125 to -0.0514	Yes	***	<0.001				Row 2	-0.114	-0.137 to -0.0901	Yes	***	<0.001					Row 2	-0.113	-0.138 to -0.0886	Yes	***	<0.001
										Row 3	-0.0568	-0.0802 to -0.0334	Yes	***	<0.001					Row 3	-0.0501	-0.0750 to -0.0253	Yes	***	<0.001
										Row 4	0.0126	-0.0108 to 0.0360	No	ns	0.48					Row 4	0.0153	-0.00949 to 0.0402	No	ns	0.35
	Test details	Mean 1	Mean 2	Mean Diff.	SE of diff.	N1	N2	t	DF
	GAL-3 U2OS WT - GAL-3 U2OS DKO									Test details	Mean 1	Mean 2	Mean Diff.	SE of diff.	N1	N2	t	DF		Test details	Mean 1	Mean 2	Mean Diff.	SE of diff.	N1	N2	t	DF
	Row 1	0.00167	0.00162	4.63e-05	0.0131	3	3	0.00353	16
	Row 2	0.00733	0.118	-0.111	0.0131	3	3	8.46	16	p62 U2OS WT - p62 U2OS DKO										pTBK1 U2OS WT - pTBK1 U2OS DKO
	Row 3	0.119	0.167	-0.0484	0.0131	3	3	3.69	16	Row 1	0.00137	0.00131	6.6e-05	0.00835	3	3	0.00791	16		Row 1	0.00147	0.00131	0.000159	0.00886	3	3	0.018	16
	Row 4	0.163	0.252	-0.0882	0.0131	3	3	6.72	16	Row 2	0.0076	0.121	-0.114	0.00835	3	3	13.6	16		Row 2	0.00767	0.121	-0.113	0.00886	3	3	12.8	16
										Row 3	0.125	0.182	-0.0568	0.00835	3	3	6.81	16		Row 3	0.132	0.182	-0.0501	0.00886	3	3	5.66	16
										Row 4	0.163	0.15	0.0126	0.00835	3	3	1.51	16		Row 4	0.166	0.15	0.0153	0.00886	3	3	1.73	16
