# Supplementary material for: Stress granules plug and stabilize damaged endolysosomal membranes
Source: Nature. 2023 Nov 15;623(7989):1062–9. doi: 10.1038/s41586-023-06726-w (PMC10686833; doi:10.1038/s41586-023-06726-w)
Supplement: Supplementary file 32 — Source Data Extended Data Fig. 9 [file 41586_2023_6726_MOESM32_ESM.xlsx]

## Sheet: Extended_Data_9c
										co-localisation with LAMP1 (SRCC)
		Anxa1 U2OS WT			Anxa1 U2OS DKO					Time (min)	U2OS WT										U2OS G3BP DKO
	0	0.014	0.093	0.086	0.046	0.072	0.084			0	0.204	0.124	0.101	0.159	0.107	0.121	0.105	0.136	0.178	0.151	0.114	0.114	0.091	0.169	0.097	0.131	0.095	0.126	0.188	0.161
	5	0.271	0.284	0.26	0.332	0.335	0.371			5	0.813	0.792	0.699	0.762	0.694	0.889	0.808	0.796	0.797	0.887	0.909	0.915	0.877	0.924	0.961	0.871	0.855	0.899	0.94	0.888
	Experiment	1	2	3	1	2	3
	Table Analyzed	anxa1_u2_wt_dko
	Two-way ANOVA	Ordinary
	Alpha	0.05
	Source of Variation	% of total variation	P value	P value summary	Significant?
	Interaction	2	0.05	ns	No
	Row Factor	92.6	<0.001	***	Yes
	Column Factor	2.35	0.04	*	Yes
	ANOVA table	SS	DF	MS	F (DFn, DFd)	P value
	Interaction	0.00382	1	0.00382	F (1, 8) = 5.25	P=0.05
	Row Factor	0.177	1	0.177	F (1, 8) = 244	P<0.001
	Column Factor	0.00449	1	0.00449	F (1, 8) = 6.18	P=0.04
	Residual	0.00581	8	0.000726
	Difference between column means
	Mean of Anxa1 U2OS WT	0.168
	Mean of Anxa1 U2OS DKO	0.207
	Difference between means	-0.0387
	SE of difference	0.0156
	95% CI of difference	-0.0745 to -0.00279
	Difference between row means
	Mean of Row 1	0.0658
	Mean of Row 2	0.309
	Difference between means	-0.243
	SE of difference	0.0156
	95% CI of difference	-0.279 to -0.207
	Interaction CI
	Mean diff, A1 - B1	-0.003
	Mean diff, A2 - B2	-0.0743
	(A1 -B1) - (A2 - B2)	0.0713
	95% CI of difference	-0.000425 to 0.143
	(B1 - A1) - (B2 - A2)	-0.0713
	95% CI of difference	-0.143 to 0.000425
	Data summary
	Number of columns (Column Factor)	2
	Number of rows (Row Factor)	2
	Number of values	12
	Compare each cell mean with the other cell mean in that row
	Number of families	1
	Number of comparisons per family	2
	Alpha	0.05
	Šídák's multiple comparisons test	Mean Diff.	95.00% CI of diff.	Below threshold?	Summary	Adjusted P Value
	Anxa1 U2OS WT - Anxa1 U2OS DKO
	Row 1	-0.003	-0.0634 to 0.0574	No	ns	0.99
	Row 2	-0.0743	-0.135 to -0.0140	Yes	*	0.02
	Test details	Mean 1	Mean 2	Mean Diff.	SE of diff.	N1	N2	t	DF
	Anxa1 U2OS WT - Anxa1 U2OS DKO
	Row 1	0.0643	0.0673	-0.003	0.022	3	3	0.136	8
	Row 2	0.272	0.346	-0.0743	0.022	3	3	3.38	8

## Sheet: Extended_Data_9d
												co-localisation with LAMP-1 (SRCC)
			Time (min)	Anxa2 U2OS WT			Anxa2 U2OS DKO					Time (min)	U2OS WT										U2OS G3BP DKO
			0	0.019	0.093	0.087	0.053	0.07	0.09			0	0.126	0.106	0.102	0.109	0.124	0.136	0.122	0.148	0.133	0.119	0.119	0.109	0.096	0.101	0.116	0.129	0.115	0.141	0.126	0.112
			5	0.1732	0.1476	0.1509	0.2375	0.2601	0.2218			5	0.803	0.788	0.701	0.77	0.897	0.793	0.803	0.79	0.79	0.775	0.919	0.894	0.967	0.819	0.951	0.896	0.859	0.892	0.927	0.893
			Experiment	1	2	3	1	2	3
			Table Analyzed	anxa2_u2_wt_dko
			Two-way ANOVA	Ordinary
			Alpha	0.05
			Source of Variation	% of total variation	P value	P value summary	Significant?
			Interaction	6.89	0.03	*	Yes
			Row Factor	76.6	<0.001	***	Yes
			Column Factor	8.64	0.02	*	Yes
			ANOVA table	SS	DF	MS	F (DFn, DFd)	P value
			Interaction	0.00455	1	0.00455	F (1, 8) = 7.01	P=0.03
			Row Factor	0.0506	1	0.0506	F (1, 8) = 77.9	P<0.001
			Column Factor	0.00571	1	0.00571	F (1, 8) = 8.79	P=0.02
			Residual	0.00519	8	0.000649
			Difference between column means
			Mean of Anxa2 U2OS WT	0.112
			Mean of Anxa2 U2OS DKO	0.155
			Difference between means	-0.0436
			SE of difference	0.0147
			95% CI of difference	-0.0775 to -0.00969
			Difference between row means
			Mean of Row 1	0.0687
			Mean of Row 2	0.199
			Difference between means	-0.13
			SE of difference	0.0147
			95% CI of difference	-0.164 to -0.0959
			Interaction CI
			Mean diff, A1 - B1	-0.00467
			Mean diff, A2 - B2	-0.0826
			(A1 -B1) - (A2 - B2)	0.0779
			95% CI of difference	0.0101 to 0.146
			(B1 - A1) - (B2 - A2)	-0.0779
			95% CI of difference	-0.146 to -0.0101
			Data summary
			Number of columns (Column Factor)	2
			Number of rows (Row Factor)	2
			Number of values	12
			Compare each cell mean with the other cell mean in that row
			Number of families	1
			Number of comparisons per family	2
			Alpha	0.05
			Šídák's multiple comparisons test	Mean Diff.	95.00% CI of diff.	Below threshold?	Summary	Adjusted P Value
			Anxa2 U2OS WT - Anxa2 U2OS DKO
			Row 1	-0.00467	-0.0617 to 0.0524	No	ns	0.97
			Row 2	-0.0826	-0.140 to -0.0255	Yes	**	0.008
			Test details	Mean 1	Mean 2	Mean Diff.	SE of diff.	N1	N2	t	DF
			Anxa2 U2OS WT - Anxa2 U2OS DKO
			Row 1	0.0663	0.071	-0.00467	0.0208	3	3	0.224	8
			Row 2	0.157	0.24	-0.0826	0.0208	3	3	3.97	8
