# Supplementary material for: Stress granules plug and stabilize damaged endolysosomal membranes
Source: Nature. 2023 Nov 15;623(7989):1062–9. doi: 10.1038/s41586-023-06726-w (PMC10686833; doi:10.1038/s41586-023-06726-w)
Supplement: Supplementary file 33 — Source Data Extended Data Fig. 10 [file 41586_2023_6726_MOESM33_ESM.xlsx]

## Sheet: Extended_Data_10c
	puncta area / cell area										co-localisation SRCC
	Time (min)	PI4K2a U2OS WT			PI4K2a U2OS DKO						Time (min)	U2OS WT										U2OS G3BP DKO
	0	0.097	0.102	0.1008	0.113	0.124	0.10035				0	0.282	0.319	0.222	0.356	0.369	0.251	0.186	0.214	0.254	0.246	0.287	0.225	0.217	0.35	0.279	0.242	0.394	0.206	0.264	0.238
	5	0.174	0.136	0.153	0.2	0.2014	0.23				5	0.695	0.682	0.678	0.673	0.669	0.62	0.793	0.787	0.777	0.768	0.832	0.888	0.879	0.906	0.842	0.891	0.868	0.897	0.825	0.883
	45	0.21	0.219	0.204	0.2033	0.22	0.226				45	0.8	0.886	0.882	0.878	0.874	0.926	0.898	0.892	0.882	0.873	0.943	0.892	0.883	0.91	0.846	0.895	0.872	0.901	0.829	0.886
	120	0.1817	0.186	0.194	0.197	0.182	0.174				120	0.699	0.685	0.681	0.876	0.672	0.624	0.797	0.791	0.781	0.872	0.708	0.778	0.696	0.669	0.701	0.811	0.799	0.768	0.792	0.775
	Experiment	1	2	3	1	2	3
	Table Analyzed	pi4k2a_u2_wt_dko
	Two-way ANOVA	Ordinary
	Alpha	0.05
	Source of Variation	% of total variation	P value	P value summary	Significant?
	Interaction	6.84	0.003	**	Yes
	Row Factor	83.9	<0.001	***	Yes
	Column Factor	4.17	0.002	**	Yes
	ANOVA table	SS	DF	MS	F (DFn, DFd)	P value
	Interaction	0.00312	3	0.00104	F (3, 16) = 7.13	P=0.003
	Row Factor	0.0382	3	0.0127	F (3, 16) = 87.4	P<0.001
	Column Factor	0.0019	1	0.0019	F (1, 16) = 13.0	P=0.002
	Residual	0.00233	16	0.000146
	Difference between column means
	Mean of PI4K2a U2OS WT	0.163
	Mean of PI4K2a U2OS DKO	0.181
	Difference between means	-0.0178
	SE of difference	0.00493
	95% CI of difference	-0.0282 to -0.00735
	Data summary
	Number of columns (Column Factor)	2
	Number of rows (Row Factor)	4
	Number of values	24
	Compare each cell mean with the other cell mean in that row
	Number of families	1
	Number of comparisons per family	4
	Alpha	0.05
	Šídák's multiple comparisons test	Mean Diff.	95.00% CI of diff.	Below threshold?	Summary	Adjusted P Value
	PI4K2a U2OS WT - PI4K2a U2OS DKO
	Row 1	-0.0125	-0.0402 to 0.0151	No	ns	0.63
	Row 2	-0.0561	-0.0838 to -0.0285	Yes	***	<0.001
	Row 3	-0.00543	-0.0331 to 0.0222	No	ns	0.97
	Row 4	0.0029	-0.0247 to 0.0305	No	ns	>0.99
	Test details	Mean 1	Mean 2	Mean Diff.	SE of diff.	N1	N2	t	DF
	PI4K2a U2OS WT - PI4K2a U2OS DKO
	Row 1	0.0999	0.112	-0.0125	0.00986	3	3	1.27	16
	Row 2	0.154	0.21	-0.0561	0.00986	3	3	5.69	16
	Row 3	0.211	0.216	-0.00543	0.00986	3	3	0.551	16
	Row 4	0.187	0.184	0.0029	0.00986	3	3	0.294	16

## Sheet: Extended_Data_10d
	puncta area / cell area									co-localisation SRCC
	Time (min)	PI4K2a U2OS WT			PI4K2a U2OS DKO					Time (min)	U2OS WT										U2OS G3BP DKO
	0	0.013	0.085	0.094	0.047	0.073	0.08522			0	0.193	0.215	0.207	0.368	0.383	0.234	0.176	0.221	0.261	0.244	0.198	0.214	0.206	0.334	0.288	0.252	0.216	0.201	0.272	0.23
	5	0.167	0.1551	0.1571	0.2291	0.2314	0.2245			5	0.801	0.678	0.683	0.776	0.675	0.611	0.801	0.783	0.784	0.769	0.921	0.899	0.873	0.812	0.937	0.884	0.864	0.903	0.933	0.888
	Experiment	1	2	3	1	2	3
	Table Analyzed	orp9_u2_wt_dko
	Two-way ANOVA	Ordinary
	Alpha	0.05
	Source of Variation	% of total variation	P value	P value summary	Significant?
	Interaction	5.07	0.05	ns	No
	Row Factor	80.5	<0.001	***	Yes
	Column Factor	6.56	0.03	*	Yes
	ANOVA table	SS	DF	MS	F (DFn, DFd)	P value
	Interaction	0.00309	1	0.00309	F (1, 8) = 5.14	P=0.05
	Row Factor	0.049	1	0.049	F (1, 8) = 81.5	P<0.001
	Column Factor	0.004	1	0.004	F (1, 8) = 6.65	P=0.03
	Residual	0.00481	8	0.000601
	Difference between column means
	Mean of PI4K2a U2OS WT	0.112
	Mean of PI4K2a U2OS DKO	0.148
	Difference between means	-0.0365
	SE of difference	0.0142
	95% CI of difference	-0.0691 to -0.00386
	Difference between row means
	Mean of Row 1	0.0662
	Mean of Row 2	0.194
	Difference between means	-0.128
	SE of difference	0.0142
	95% CI of difference	-0.160 to -0.0952
	Interaction CI
	Mean diff, A1 - B1	-0.00441
	Mean diff, A2 - B2	-0.0686
	(A1 -B1) - (A2 - B2)	0.0642
	95% CI of difference	-0.00110 to 0.129
	(B1 - A1) - (B2 - A2)	-0.0642
	95% CI of difference	-0.129 to 0.00110
	Data summary
	Number of columns (Column Factor)	2
	Number of rows (Row Factor)	2
	Number of values	12
	Compare each cell mean with the other cell mean in that row
	Number of families	1
	Number of comparisons per family	2
	Alpha	0.05
	Šídák's multiple comparisons test	Mean Diff.	95.00% CI of diff.	Below threshold?	Summary	Adjusted P Value
	PI4K2a U2OS WT - PI4K2a U2OS DKO
	Row 1	-0.00441	-0.0593 to 0.0505	No	ns	0.97
	Row 2	-0.0686	-0.124 to -0.0137	Yes	*	0.02
	Test details	Mean 1	Mean 2	Mean Diff.	SE of diff.	N1	N2	t	DF
	PI4K2a U2OS WT - PI4K2a U2OS DKO
	Row 1	0.064	0.0684	-0.00441	0.02	3	3	0.22	8
	Row 2	0.16	0.228	-0.0686	0.02	3	3	3.43	8
